# Supplementary material for: Genome-Wide Association Study of QTLs Conferring Resistance to Bacterial Leaf Streak in Rice
Source: Plants (Basel). 2021 Sep 28;10(10):2039. doi: 10.3390/plants10102039 (PMC8541590; doi:10.3390/plants10102039)
Supplement: Supplementary file 1 [file plants-10-02039-s001.zip › Supplementary Table S1.xlsx]

## Sheet: Sheet1
Table S1 Details of loci associated with BLS via multi-locus GWAS in rice.
Number	QTL (QTN)	Chr.a	Method	Pos. (bp)b	ARGc	Season	LOD	-log10P	Effectd	R2 (%)e	MAFf	Mapped QTL
1	qnBLS1.1	1	pLARmEB	592207	A	1	6.1075	6.9441	0.3111	2.8875	0.4642
2	qnBLS1.2	1	pKWmEB	926164	A	1	4.7201	5.5047	-0.3156	3.8445	0.1472
3	qnBLS1.3	1	pLARmEB	1937166	T	2	4.7955	5.5832	-0.0001	3.21e-06	0.3423
4	qnBLS1.4	1	FASTmrMLM	2778821	A	1	7.0177	7.8827	0.2527	3.0655	0.349
5	qnBLS1.5	1	pLARmEB	2797857	T	1	3.3335	4.0492	0.225	1.0357	0.2271
6	qnBLS1.6	1	FASTmrEMMA	4981868	A	2	3.9482	4.6971	-0.1939	2.2887	0.3289
7	qnBLS1.7	1	pLARmEB	5396039	A	2	3.2763	3.9886	-0.0111	0.0272	0.3781
8	qnBLS1.8	1	mrMLM	26876161	T	2	4.0471	4.801	0.1723	6.5049	0.4742
8	qnBLS1.8	1	FASTmrMLM	26876161	T	2	7.1307	7.999	0.2091	10.8975	0.472
8	qnBLS1.8	1	pKWmEB	26876161	T	2	5.7228	6.5462	0.16	8.0115	0.4742
9	qnBLS1.9	1	FASTmrMLM	41821538	C	2	3.0301	3.7273	-0.0252	0.1135	0.2562
10	qnBLS2.1	2	mrMLM	2121418	A	2	3.7591	4.4984	-0.1215	3.1897	0.4079
11	qnBLS2.2	2	pLARmEB	10449354	A	2	3.6505	4.384	1.36e-05	2.71e-08	0.198
12	qnBLS2.3	2	pLARmEB	17292905	G	2	3.5966	4.3272	0.0033	0.0014	0.1946
13	qnBLS2.4	2	FASTmrMLM	20195417	T	1	4.7941	5.5818	0.2952	4.4931	0.4474
13	qnBLS2.4	2	pLARmEB	20195417	T	1	5.8698	6.6984	0.3528	3.4612	0.4474
14	qnBLS2.5	2	mrMLM	23526303	A	1	5.3101	6.1184	-0.3309	4.4072	0.2865
14	qnBLS2.5	2	pLARmEB	23526303	A	1	5.0284	5.8257	-0.2675	1.6913	0.2875
15	qnBLS2.6	2	pKWmEB	24279697	A	1	6.2567	7.0983	-0.3213	5.14	0.2101	qBblsr2
16	qnBLS2.7	2	mrMLM	25304627	T	2	4.2461	5.0095	-0.1494	3.1491	0.2045
16	qnBLS2.7	2	FASTmrMLM	25304627	T	2	4.6203	5.4006	-0.0684	0.7503	0.2058
16	qnBLS2.7	2	pLARmEB	25304627	T	2	7.1383	8.0068	-0.1006	1.5372	0.2058
17	qnBLS2.8	2	FASTmrMLM	35820106	A	2	3.5162	4.2424	-0.0004	1.71e-05	0.1387
18	qnBLS3.1	3	pKWmEB	16591121	G	1	3.5952	4.3257	-0.2335	3.2996	0.2045
19	qnBLS3.2	3	FASTmrMLM	26640636	A	1	3.659	4.393	0.2586	1.0487	0.123	qBblsr3c
19	qnBLS3.2	3	pLARmEB	26640636	A	1	5.9441	6.7752	0.327	0.9045	0.123	qBblsr3c
20	qnBLS3.3	3	mrMLM	27746259	C	2	7.2704	8.1427	0.2207	9.9489	0.418
20	qnBLS3.3	3	pLARmEB	27746259	C	2	4.5495	5.3267	6.86e-05	1.03e-06	0.4206
21	qnBLS3.4	3	FASTmrEMMA	29891697	T	2	5.8076	6.634	-0.0004	1.23e-05	0.4843
22	qnBLS3.5	3	pKWmEB	31449706	T	2	4.2252	4.9876	0.162	2.8879	0.0854
23	qnBLS4.1	4	FASTmrEMMA	4426267	T	1	3.1075	3.8096	0.6062	1.2154	0.0682
24	qnBLS4.2	4	pLARmEB	4520789	A	2	3.5394	4.2668	-0.0005	1.12e-05	0.0615
25	qnBLS4.3	4	pLARmEB	23149841	A	2	3.012	3.708	0.0005	6.32e-05	0.3389
26	qnBLS4.4	4	FASTmrEMMA	31667654	A	2	4.8016	5.5896	0.0003	5.71e-06	0.3881
27	qnBLS4.5	4	FASTmrMLM	32204039	A	2	3.7635	4.503	0.0647	0.451	0.1544
28	qnBLS5.1	5	mrMLM	655785	T	2	5.4696	6.2838	-0.1559	4.3083	0.2865	qBblsr5a
28	qnBLS5.1	5	pKWmEB	655785	T	2	7.4089	8.2851	-0.152	5.2105	0.2865	qBblsr5a
29	qnBLS5.2	5	pLARmEB	5551770	A	2	4.2581	5.0221	0.1255	2.957	0.3378
30	qnBLS5.3	5	mrMLM	5913003	A	1	4.826	5.615	0.3383	3.9257	0.2281
30	qnBLS5.3	5	pLARmEB	5913003	A	1	4.634	5.4149	0.2433	1.1925	0.2271
31	qnBLS5.4	5	FASTmrMLM	5971400	A	1	3.5529	4.2811	0.2129	2.4848	0.4541
32	qnBLS5.5	5	mrMLM	7156565	T	2	3.3767	4.0949	0.1304	2.6242	0.2427
32	qnBLS5.5	5	FASTmrMLM	7156565	T	2	4.6146	5.3946	0.0773	1.0485	0.2416
32	qnBLS5.5	5	pLARmEB	7156565	T	2	3.2722	3.9843	0.0505	0.423	0.2416
32	qnBLS5.5	5	pKWmEB	7156565	T	2	5.62	6.4397	0.121	3.6495	0.2427
33	qnBLS5.6	5	pLARmEB	17095877	A	2	4.4008	5.1713	-0.0001	2.5e-06	0.1767
34	qnBLS5.7	5	FASTmrMLM	19789079	A	2	4.693	5.4764	0.1163	2.3384	0.2304
34	qnBLS5.7	5	pKWmEB	19789079	A	2	4.9905	5.7862	0.0968	2.3175	0.2315
35	qnBLS5.8	5	pLARmEB	19815239	G	2	5.2764	6.0834	-0.0474	0.5427	0.4732
36	qnBLS5.9	5	pLARmEB	29124116	T	2	4.2066	4.9682	4.13e-05	1.27e-07	0.0928
37	qnBLS6.1	6	pKWmEB	3505253	A	1	3.9454	4.6942	0.3079	4.6257	0.1899
38	qnBLS6.2	6	pLARmEB	10585154	A	2	3.2956	4.0091	-0.0157	0.0422	0.2685
38	qnBLS6.2	6	pKWmEB	10585154	A	2	3.7041	4.4405	-0.0071	2.1822	0.2685
39	qnBLS6.3	6	pLARmEB	19902309	T	2	3.8454	4.5892	-0.0006	4.17e-05	0.2092
40	qnBLS6.4	6	FASTmrEMMA	20963067	A	2	3.8756	4.6209	0.1923	0.8952	0.1074
40	qnBLS6.4	6	pKWmEB	20963067	A	2	5.3391	6.1485	0.155	2.7282	0.1056
41	qnBLS6.5	6	mrMLM	29582089	C	1	5.4165	6.2288	-0.4563	9.8585	0.4697
42	qnBLS6.6	6	pKWmEB	30121466	A	2	3.2619	3.9734	-0.0012	1.273	0.1079
43	qnBLS7.1	7	FASTmrMLM	5190837	A	2	3.6489	4.3823	0.0909	2.0671	0.4239
44	qnBLS7.2	7	FASTmrMLM	18922665	A	1	3.0799	3.7802	-0.1878	1.9342	0.4709
45	qnBLS7.3	7	pLARmEB	23115381	C	2	6.3888	7.2346	0.0004	1.89e-05	0.1264
46	qnBLS7.4	7	pKWmEB	28124056	G	2	4.364	5.1329	0.0988	2.115	0.118
47	qnBLS8.1	8	pKWmEB	3647393	A	2	6.5998	7.4523	-0.0709	1.7304	0.3921
48	qnBLS8.2	8	FASTmrMLM	5476860	A	1	3.2507	3.9615	0.106	0.4264	0.2662
48	qnBLS8.2	8	pLARmEB	5476860	A	1	5.5011	6.3165	0.244	1.2176	0.2662
49	qnBLS8.3	8	pLARmEB	5489176	T	2	3.2679	3.9797	1.45e-05	4.21e-08	0.3087
50	qnBLS8.4	8	FASTmrEMMA	6165793	T	1	3.1968	3.9044	-0.6016	2.2503	0.1532
51	qnBLS8.5	8	mrMLM	26839948	A	1	4.1754	4.9355	0.3813	2.5367	0.0989
51	qnBLS8.5	8	FASTmrMLM	26839948	A	1	5.9688	6.8008	0.4004	3.046	0.0984
51	qnBLS8.5	8	FASTmrEMMA	26839948	A	1	7.7836	8.67	0.9909	4.8919	0.0984
52	qnBLS9.1	9	FASTmrEMMA	7158144	A	1	5.9932	6.826	0.9181	2.8766	0.0671
53	qnBLS9.2	9	FASTmrMLM	9218591	C	1	3.6973	4.4333	0.2087	0.9823	0.132
54	qnBLS9.3	9	FASTmrEMMA	11334496	T	1	4.1978	4.9589	0.7518	1.6561	0.0749
55	qnBLS10.1	10	pLARmEB	16484033	G	2	3.8325	4.5756	0.0017	0.0007	0.4843
56	qnBLS10.2	10	FASTmrEMMA	16523163	T	2	3.215	3.9236	0.0006	4.92e-06	0.0537
57	qnBLS10.3	10	pKWmEB	21668478	A	1	3.1622	3.8677	0.272	2.2509	0.1101
58	qnBLS11.1	11	pLARmEB	78665	T	2	3.7708	4.5107	-0.08	1.2712	0.3121	qBlsr11
59	qnBLS11.2	11	pKWmEB	1688942	T	1	3.1146	3.8171	0.2816	3.3217	0.2101
60	qnBLS11.3	11	mrMLM	1879265	T	1	5.4093	6.2213	-0.3944	7.4949	0.3978
61	qnBLS11.4	11	FASTmrEMMA	2876450	A	1	4.9483	5.7423	-0.5197	2.9518	0.2651
62	qnBLS11.5	11	pKWmEB	2900990	T	2	3.8171	4.5594	0.0158	1.3746	0.3079
63	qnBLS11.6	11	mrMLM	2901282	G	2	3.3512	4.068	0.1424	2.0162	0.1337
63	qnBLS11.6	11	pLARmEB	2901282	G	2	3.1082	3.8103	0.136	1.9801	0.1331
64	qnBLS11.7	11	FASTmrMLM	5561289	A	2	3.1558	3.8609	0.0735	0.3166	0.0772
64	qnBLS11.7	11	pLARmEB	5561289	A	2	3.6188	4.3506	0.0956	0.5072	0.0772
65	qnBLS11.8	11	pKWmEB	16189169	A	2	3.1003	3.8019	-0.0461	1.3206	0.1966
66	qnBLS11.9	11	pKWmEB	18908935	A	2	3.1454	3.8498	1.65e-05	0.8935	0.082
67	qnBLS11.10	11	pKWmEB	21370948	T	2	3.4771	4.2011	0.108	3.5035	0.2674
68	qnBLS11.11	11	FASTmrMLM	21402757	A	1	3.4004	4.12	0.179	1.3109	0.2617
68	qnBLS11.11	11	pLARmEB	21402757	A	1	3.1406	3.8447	0.1862	0.7643	0.2617
69	qnBLS11.12	11	FASTmrEMMA	22922619	A	2	3.1019	3.8037	0.2736	1.6708	0.0928
70	qnBLS11.13	11	mrMLM	24281128	T	2	3.6283	4.3606	0.1629	2.9925	0.1944
70	qnBLS11.13	11	FASTmrMLM	24281128	T	2	3.0075	3.7032	8.81e-05	9.96e-07	0.1935
70	qnBLS11.13	11	pLARmEB	24281128	T	2	4.4004	5.1709	0.0003	9.23e-06	0.1935
71	qnBLS11.14	11	FASTmrMLM	24628136	C	1	4.251	5.0146	0.0011	6.76e-05	0.4463
71	qnBLS11.14	11	pLARmEB	24628136	C	1	7.679	8.5626	0.4074	4.8527	0.4463
72	qnBLS11.15	11	pKWmEB	25258373	A	2	3.6592	4.3932	0.0211	1.6741	0.0978
73	qnBLS11.16	11	pKWmEB	27626331	G	2	3.4421	4.1641	0.0687	2.6745	0.3787
74	qnBLS11.17	11	mrMLM	28874298	T	2	7.0756	7.9423	0.1659	6.0379	0.4404
74	qnBLS11.17	11	FASTmrMLM	28874298	T	2	6.548	7.3989	0.1278	4.079	0.4418
74	qnBLS11.17	11	pLARmEB	28874298	T	2	7.5454	8.4253	0.1274	3.8328	0.4418
74	qnBLS11.17	11	pKWmEB	28874298	T	2	7.0133	7.8782	0.138	4.944	0.4404
74	qnBLS11.17	11	ISIS EM-BLASSO	28874298	T	2	6.0102	6.8436	0.1227	4.1617	0.4418
75	qnBLS12.1	12	FASTmrMLM	2330084	C	1	6.5376	7.3881	0.3507	6.6129	0.4966
75	qnBLS12.1	12	pLARmEB	2330084	C	1	5.9765	6.8087	0.2674	2.0733	0.4966
76	qnBLS12.2	12	mrMLM	7182082	C	2	6.6987	7.5542	0.2118	4.0453	0.1472
76	qnBLS12.2	12	FASTmrEMMA	7182082	C	2	4.2474	5.0109	0.3548	3.8855	0.1477
76	qnBLS12.2	12	pKWmEB	7182082	C	2	3.908	4.655	0.141	2.5897	0.1472
76	qnBLS12.2	12	ISIS EM-BLASSO	7182082	C	2	7.0135	7.8784	0.1959	4.3586	0.1477
77	qnBLS12.3	12	FASTmrEMMA	23920185	C	2	4.871	5.6619	0.1519	1.0525	0.2125
77	qnBLS12.3	12	pKWmEB	23920185	C	2	4.0392	4.7927	0.0247	2.2585	0.2135
78	qnBLS12.4	12	FASTmrMLM	23938101	G	2	5.1717	5.9746	0.1472	5.1254	0.368
78	qnBLS12.4	12	pLARmEB	23938101	G	2	3.9869	4.7378	0.1171	3.0681	0.368
79	qnBLS12.5	12	mrMLM	24055853	G	1	5.1976	6.0015	0.35	4.2003	0.2292
79	qnBLS12.5	12	pKWmEB	24055853	G	1	4.6895	5.4728	0.2833	4.0176	0.2292
a. Chromosome. b. Position of the QTN. c. QTN allele in the reference genome. d. Additive effect of the QTN. e. Proportion of variance explained by the QTN. f. Minor allele frequency.
