# Supplementary material for: Genome-Wide Association Study of QTLs Conferring Resistance to Bacterial Leaf Streak in Rice
Source: Plants (Basel). 2021 Sep 28;10(10):2039. doi: 10.3390/plants10102039 (PMC8541590; doi:10.3390/plants10102039)
Supplement: Supplementary file 1 [file plants-10-02039-s001.zip › Supplementary Table S2.xlsx]

## Sheet: Sheet1
Table S2 Candidate gene under QTNs.
QTL (QTN)	Gene ID	Annotation	DEG of NIP inoculation with Xoc
qnBLS3.3	LOC_Os03g48180	peptide transporter PTR2, putative, expressed	#N/A
	LOC_Os03g48190	expressed protein	#N/A
	LOC_Os03g48200	ribosome inactivating protein, putative, expressed	#N/A
	LOC_Os03g48220	expressed protein	#N/A
	LOC_Os03g48225	expressed protein	#N/A
	LOC_Os03g48230	expressed protein	#N/A
	LOC_Os03g48235	expressed protein	#N/A
	LOC_Os03g48250	expressed protein	#N/A
	LOC_Os03g48260	expressed protein	#N/A
	LOC_Os03g48270	CAMK_CAMK_like.21 - CAMK includes calcium/calmodulin depedent protein kinases, expressed	#N/A
	LOC_Os03g48280	expressed protein	#N/A
	LOC_Os03g48300	histidine acid phosphatase, putative, expressed	#N/A
	LOC_Os03g48310	plasma membrane ATPase, putative, expressed	#N/A
	LOC_Os03g48320	disease resistance RPP13-like protein 1, putative, expressed	#N/A
	LOC_Os03g48330	retrotransposon protein, putative, unclassified, expressed	#N/A
	LOC_Os03g48340	retrotransposon protein, putative, unclassified, expressed	#N/A
	LOC_Os03g48350	retrotransposon protein, putative, unclassified, expressed	#N/A
	LOC_Os03g48360	retrotransposon protein, putative, unclassified, expressed	#N/A
	LOC_Os03g48364	retrotransposon protein, putative, unclassified	#N/A
	LOC_Os03g48370	disease resistance RPP13-like protein 1, putative, expressed	#N/A
	LOC_Os03g48380	expressed protein	#N/A
	LOC_Os03g48390	expressed protein	#N/A
	LOC_Os03g48400	hypothetical protein	#N/A
	LOC_Os03g48410	hypothetical protein	#N/A
	LOC_Os03g48430	1-aminocyclopropane-1-carboxylate oxidase homolog 4, putative, expressed	#N/A
	LOC_Os03g48440	expressed protein	#N/A
	LOC_Os03g48450	SCARECROW, putative, expressed	#N/A
	LOC_Os03g48457	transposon protein, putative, CACTA, En/Spm sub-class, expressed	#N/A
	LOC_Os03g48464	transposon protein, putative, CACTA, En/Spm sub-class, expressed	#N/A
	LOC_Os03g48471	ATP synthase subunit alpha, putative, expressed	#N/A
	LOC_Os03g48480	thioesterase family protein, putative, expressed	#N/A
	LOC_Os03g48490	centromere protein, putative, expressed	#N/A
	LOC_Os03g48520	PB1 domain containing protein, expressed	#N/A
	LOC_Os03g48540	expressed protein	#N/A
	LOC_Os03g48550	retrotransposon protein, putative, Ty1-copia subclass, expressed	#N/A
	LOC_Os03g48560	N-acetylglucosaminyltransferase, putative, expressed	#N/A
	LOC_Os03g48570	expressed protein	#N/A
	LOC_Os03g48580	expressed protein	#N/A
	LOC_Os03g48590	protein transport protein Sec61 subunit alpha, putative, expressed	#N/A
	LOC_Os03g48600	domain of unknown function DUF966 domain containing protein, expressed	#N/A
	LOC_Os03g48610	galactosyltransferase family protein, putative, expressed	#N/A
	LOC_Os03g48626	expressed protein	#N/A
	LOC_Os03g48642	hypothetical protein	#N/A
	LOC_Os03g48660	DUF1336 domain containing protein, expressed	#N/A
	LOC_Os03g48674	retrotransposon protein, putative, unclassified, expressed	#N/A
	LOC_Os03g48690	retrotransposon protein, putative, unclassified, expressed	#N/A
	LOC_Os03g48710	expressed protein	#N/A
	LOC_Os03g48720	expressed protein	#N/A
	LOC_Os03g48730	expressed protein	#N/A
	LOC_Os03g48740	indole-3-acetate beta-glucosyltransferase, putative, expressed	#N/A
	LOC_Os03g48750	Cupin domain containing protein, expressed	#N/A
	LOC_Os03g48760	Cupin domain containing protein, expressed	#N/A
	LOC_Os03g48770	Cupin domain containing protein, expressed	#N/A
	LOC_Os03g48780	Cupin domain containing protein, expressed	#N/A
	LOC_Os03g48810	nucleobase-ascorbate transporter, putative, expressed	#N/A
	LOC_Os03g48820	expressed protein	#N/A
	LOC_Os03g48830	ribosomal protein-related, putative, expressed	#N/A
	LOC_Os03g48840	ribosomal L18p/L5e family protein, putative, expressed	#N/A
	LOC_Os03g48850	valyl-tRNA synthetase, putative, expressed	#N/A
	LOC_Os03g48870	expressed protein	#N/A
	LOC_Os03g48880	receptor protein kinase TMK1 precursor, putative, expressed	#N/A
	LOC_Os03g48890	LRR receptor kinase, putative, expressed	#N/A
	LOC_Os03g48904	expressed protein	#N/A
	LOC_Os03g48920	DUF1517 domain containing protein, putative, expressed	#N/A
	LOC_Os03g48930	peptidase, T1 family, putative, expressed	#N/A
	LOC_Os03g48940	chloride channel protein CLC-d, putative, expressed	#N/A
	LOC_Os03g48950	expressed protein	#N/A
	LOC_Os03g48960	expressed protein	#N/A
	LOC_Os03g48970	nuclear transcription factor Y subunit, putative, expressed	#N/A
	LOC_Os03g48980	transposon protein, putative, CACTA, En/Spm sub-class, expressed	#N/A
	LOC_Os03g48990	retrotransposon protein, putative, Ty3-gypsy subclass, expressed	#N/A
	LOC_Os03g49000	transposon protein, putative, CACTA, En/Spm sub-class, expressed	#N/A
	LOC_Os03g49010	expressed protein	#N/A
	LOC_Os03g49020	hypothetical protein	#N/A
	LOC_Os03g49030	transposon protein, putative, CACTA, En/Spm sub-class, expressed	#N/A
	LOC_Os03g49040	transposon protein, putative, CACTA, En/Spm sub-class, expressed	#N/A
	LOC_Os03g49050	possible lysine decarboxylase domain containing protein, expressed	#N/A
	LOC_Os03g49070	expressed protein	#N/A
	LOC_Os03g49080	retrotransposon protein, putative, unclassified	#N/A
	LOC_Os03g49090	retrotransposon protein, putative, unclassified, expressed	#N/A
	LOC_Os03g49100	retrotransposon protein, putative, unclassified, expressed	#N/A
	LOC_Os03g49110	retrotransposon protein, putative, unclassified, expressed	#N/A
	LOC_Os03g49120	transposon protein, putative, unclassified, expressed	#N/A
	LOC_Os03g49126	expressed protein	#N/A
	LOC_Os03g49132	ZOS3-16 - C2H2 zinc finger protein, expressed	#N/A
	LOC_Os03g49140	ABC1 protein At2g40090 precursor, putative, expressed	#N/A
	LOC_Os03g49150	yippee zinc-binding protein, putative, expressed	#N/A
	LOC_Os03g49160	expressed protein	#N/A
	LOC_Os03g49170	zinc finger family protein, putative, expressed	#N/A
	LOC_Os03g49180	alkaline phytoceramidase, putative, expressed	#N/A
	LOC_Os03g49190	oleosin, putative, expressed	#N/A
	LOC_Os03g49200	WD domain, G-beta repeat domain containing protein, expressed	#N/A
	LOC_Os03g49210	BRCA1 C Terminus domain containing protein, expressed	#N/A
	LOC_Os03g49220	adenylosuccinate synthetase, chloroplast precursor, putative, expressed	#N/A
	LOC_Os03g49230	acetyltransferase, GNAT family, putative, expressed	#N/A
	LOC_Os03g49240	expressed protein	#N/A
	LOC_Os03g49250	OsFBO16 - F-box and other domain containing protein, expressed	#N/A
	LOC_Os03g49260	lipoxygenase, putative, expressed	#N/A
	LOC_Os03g49270	THION36 - Plant thionin family protein precursor, expressed	#N/A
	LOC_Os03g49280	THION37 - Plant thionin family protein precursor, putative, expressed	#N/A
	LOC_Os03g49290	hypothetical protein	#N/A
	LOC_Os03g49300	THION38 - Plant thionin family protein precursor, putative, expressed	#N/A
	LOC_Os03g49310	THION39 - Plant thionin family protein precursor, expressed	#N/A
			#N/A
qnBLS4.1	LOC_Os04g07710	retrotransposon protein, putative, Ty3-gypsy subclass, expressed	#N/A
	LOC_Os04g07720	retrotransposon protein, putative, unclassified, expressed	#N/A
	LOC_Os04g07730	retrotransposon protein, putative, unclassified, expressed	#N/A
	LOC_Os04g07740	retrotransposon protein, putative, unclassified, expressed	#N/A
	LOC_Os04g07750	retrotransposon protein, putative, unclassified	#N/A
	LOC_Os04g07760	retrotransposon protein, putative, unclassified, expressed	#N/A
	LOC_Os04g07784	transposon protein, putative, unclassified, expressed	#N/A
	LOC_Os04g07810	retrotransposon, putative, centromere-specific, expressed	#N/A
	LOC_Os04g07800	retrotransposon, putative, centromere-specific	#N/A
	LOC_Os04g07790	retrotransposon protein, putative, Ty3-gypsy subclass, expressed	#N/A
	LOC_Os04g07780	retrotransposon protein, putative, Ty3-gypsy subclass, expressed	#N/A
	LOC_Os04g07770	retrotransposon protein, putative, Ty3-gypsy subclass, expressed	#N/A
	LOC_Os04g07789	retrotransposon protein, putative, unclassified	#N/A
	LOC_Os04g07808	expressed protein	#N/A
	LOC_Os04g07830	expressed protein	#N/A
	LOC_Os04g07840	retrotransposon protein, putative, Ty3-gypsy subclass, expressed	#N/A
	LOC_Os04g07850	expressed protein	#N/A
	LOC_Os04g07860	retrotransposon protein, putative, unclassified, expressed	#N/A
	LOC_Os04g07870	transposon protein, putative, CACTA, En/Spm sub-class, expressed	#N/A
	LOC_Os04g07880	retrotransposon protein, putative, unclassified, expressed	#N/A
	LOC_Os04g07890	AGAP002737-PA, putative, expressed	#N/A
	LOC_Os04g07900	expressed protein	#N/A
	LOC_Os04g07910	hypothetical protein	#N/A
	LOC_Os04g07920	expressed protein	#N/A
	LOC_Os04g07930	hypothetical protein	#N/A
	LOC_Os04g07944	retrotransposon, putative, centromere-specific, expressed	#N/A
	LOC_Os04g07960	retrotransposon, putative, centromere-specific	#N/A
	LOC_Os04g07970	expressed protein	#N/A
	LOC_Os04g07980	transposon protein, putative, CACTA, En/Spm sub-class, expressed	#N/A
	LOC_Os04g07990	transposon protein, putative, CACTA, En/Spm sub-class	#N/A
	LOC_Os04g08010	hypothetical protein	#N/A
	LOC_Os04g08034	ZOS4-02 - C2H2 zinc finger protein, expressed	#N/A
	LOC_Os04g08060	ZOS4-03 - C2H2 zinc finger protein, expressed	#N/A
	LOC_Os04g08070	expressed protein	#N/A
	LOC_Os04g08080	expressed protein	#N/A
	LOC_Os04g08110	expressed protein	#N/A
	LOC_Os04g08120	hypothetical protein	#N/A
	LOC_Os04g08130	transposon protein, putative, CACTA, En/Spm sub-class, expressed	#N/A
	LOC_Os04g08150	transposon protein, putative, CACTA, En/Spm sub-class, expressed	#N/A
	LOC_Os04g08160	expressed protein	#N/A
	LOC_Os04g08170	CBL-interacting protein kinase, putative, expressed	#N/A
	LOC_Os04g08180	expressed protein	#N/A
	LOC_Os04g08190	expressed protein	#N/A
	LOC_Os04g08200	expressed protein	#N/A
	LOC_Os04g08210	retrotransposon protein, putative, unclassified, expressed	#N/A
	LOC_Os04g08230	retrotransposon, putative, centromere-specific, expressed	#N/A
	LOC_Os04g08240	expressed protein	#N/A
	LOC_Os04g08250	expressed protein	#N/A
	LOC_Os04g08260	hypothetical protein	#N/A
	LOC_Os04g08280	retrotransposon protein, putative, Ty3-gypsy subclass, expressed	#N/A
	LOC_Os04g08290	ZOS4-04 - C2H2 zinc finger protein, expressed	#N/A
	LOC_Os04g08300	retrotransposon protein, putative, Ty3-gypsy subclass	#N/A
	LOC_Os04g08310	expressed protein	#N/A
	LOC_Os04g08320	YIF1B, putative, expressed	#N/A
	LOC_Os04g08330	expressed protein	#N/A
	LOC_Os04g08340	OsSigP3 - Putative Type I Signal Peptidase homologue; employs a putative Ser/Lys catalytic dyad, expressed	#N/A
	LOC_Os04g08350	cysteine synthase, chloroplast/chromoplast precursor, putative, expressed	#N/A
	LOC_Os04g08360	expressed protein	#N/A
	LOC_Os04g08370	Leucine Rich Repeat family protein, expressed	#N/A
	LOC_Os04g08390	Leucine Rich Repeat family protein, expressed	#N/A
	LOC_Os04g08400	retrotransposon protein, putative, unclassified, expressed	#N/A
	LOC_Os04g08410	ELM2 domain containing protein, putative, expressed	#N/A
	LOC_Os04g08415	expressed protein	#N/A
	LOC_Os04g08430	retrotransposon protein, putative, unclassified, expressed	#N/A
	LOC_Os04g08440	retrotransposon protein, putative, unclassified, expressed	#N/A
	LOC_Os04g08450	expressed protein	#N/A
	LOC_Os04g08460	OsFBX115 - F-box domain containing protein, expressed	#N/A
	LOC_Os04g08470	OsFBX116 - F-box domain containing protein, expressed	#N/A
	LOC_Os04g08480	transposon protein, putative, CACTA, En/Spm sub-class, expressed	#N/A
	LOC_Os04g08500	conserved hypothetical protein	#N/A
	LOC_Os04g08510	OsFBX117 - F-box domain containing protein, expressed	#N/A
	LOC_Os04g08520	retrotransposon protein, putative, Ty1-copia subclass, expressed	#N/A
	LOC_Os04g08530	retrotransposon protein, putative, unclassified	#N/A
	LOC_Os04g08540	retrotransposon protein, putative, Ty3-gypsy subclass, expressed	#N/A
	LOC_Os04g08550	oxidoreductase, aldo/keto reductase family protein, putative, expressed	#N/A
	LOC_Os04g08570	uncharacterized PE-PGRS family protein PE_PGRS20, putative, expressed	#N/A
	LOC_Os04g08580	retrotransposon protein, putative, Ty1-copia subclass, expressed	#N/A
	LOC_Os04g08590	expressed protein	#N/A
	LOC_Os04g08600	ZOS4-05 - C2H2 zinc finger protein, expressed	#N/A
	LOC_Os04g08610	retrotransposon protein, putative, unclassified, expressed	#N/A
	LOC_Os04g08620	retrotransposon protein, putative, unclassified	#N/A
	LOC_Os04g08630	expressed protein	#N/A
	LOC_Os04g08640	cadmium tolerance factor, putative, expressed	#N/A
	LOC_Os04g08650	expressed protein	#N/A
	LOC_Os04g08660	expressed protein	#N/A
	LOC_Os04g08670	retrotransposon protein, putative, unclassified, expressed	#N/A
	LOC_Os04g08680	retrotransposon protein, putative, unclassified, expressed	#N/A
	LOC_Os04g08690	expressed protein	#N/A
	LOC_Os04g08700	hypothetical protein	#N/A
	LOC_Os04g08710	transposon protein, putative, CACTA, En/Spm sub-class, expressed	#N/A
	LOC_Os04g08720	transposon protein, putative, CACTA, En/Spm sub-class	#N/A
	LOC_Os04g08730	hypothetical protein	#N/A
	LOC_Os04g08740	ethylene receptor, putative, expressed	#N/A
	LOC_Os04g08749	expressed protein	#N/A
	LOC_Os04g08760	hypothetical protein	#N/A
	LOC_Os04g08764	avr9/Cf-9 rapidly elicited protein 137, putative, expressed	#N/A
	LOC_Os04g08768	retrotransposon protein, putative, unclassified, expressed	#N/A
	LOC_Os04g08772	retrotransposon protein, putative, unclassified, expressed	#N/A
	LOC_Os04g08776	retrotransposon protein, putative, Ty3-gypsy subclass, expressed	#N/A
	LOC_Os04g08780	retrotransposon protein, putative, Ty1-copia subclass, expressed	#N/A
	LOC_Os04g08784	retrotransposon protein, putative, unclassified, expressed	#N/A
			#N/A
qnBLS5.1	LOC_Os05g01560	vacuolar ATP synthase, putative, expressed	#N/A
	LOC_Os05g01570	auxin-induced protein 5NG4, putative, expressed	#N/A
	LOC_Os05g01580	integral membrane protein DUF6 containing protein, expressed	#N/A
	LOC_Os05g01590	heat shock protein DnaJ, putative, expressed	#N/A
	LOC_Os05g01600	actin, putative, expressed	#N/A
	LOC_Os05g01610	FYVE zinc finger domain containing protein, expressed	#N/A
	LOC_Os05g01620	OsFBX155 - F-box domain containing protein, expressed	#N/A
	LOC_Os05g01630	OsFBX156 - F-box domain containing protein, expressed	#N/A
	LOC_Os05g01635	expressed protein	#N/A
	LOC_Os05g01640	retrotransposon protein, putative, unclassified, expressed	#N/A
	LOC_Os05g01650	retrotransposon protein, putative, Ty3-gypsy subclass, expressed	#N/A
	LOC_Os05g01660	retrotransposon protein, putative, unclassified, expressed	#N/A
	LOC_Os05g01670	retrotransposon protein, putative, unclassified, expressed	#N/A
	LOC_Os05g01675	photosystem I P700 chlorophyll a apoprotein A1, putative, expressed	#N/A
	LOC_Os05g01680	RCLEA7 - Root cap and Late embryogenesis related family protein precursor, expressed	#N/A
	LOC_Os05g01690	expressed protein	#N/A
	LOC_Os05g01700	ABC transporter, ATP-binding protein, putative, expressed	#N/A
	LOC_Os05g01710	transcription initiation factor IIA gamma chain, putative, expressed	#N/A
	LOC_Os05g01730	drought induced 19 protein, putative, expressed	#N/A
	LOC_Os05g01750	TruB family pseudouridylate synthase, putative, expressed	#N/A
	LOC_Os05g01760	lysine ketoglutarate reductase trans-splicing related 1, putative, expressed	#N/A
	LOC_Os05g01770	transposon protein, putative, unclassified, expressed	#N/A
	LOC_Os05g01780	STE_PAK_Ste20++TranslationKinase_Slob_Wnk.1 - STE kinases include homologs to sterile 7, sterile 11 and sterile 20 from yeast, expressed	#N/A
	LOC_Os05g01790	expressed protein	#N/A
	LOC_Os05g01810	xylem cysteine proteinase 2 precursor, putative, expressed	#N/A
	LOC_Os05g01820	cytochrome b5-like Heme/Steroid binding domain containing protein, expressed	#N/A
	LOC_Os05g01830	expressed protein	#N/A
	LOC_Os05g01840	hypothetical protein	#N/A
	LOC_Os05g01850	transposon protein, putative, unclassified, expressed	#N/A
	LOC_Os05g01860	expressed protein	#N/A
	LOC_Os05g01870	hypothetical protein	#N/A
	LOC_Os05g01880	expressed protein	#N/A
	LOC_Os05g01890	expressed protein	#N/A
	LOC_Os05g01900	expressed protein	#N/A
	LOC_Os05g01910	pumilio-family RNA binding protein, putative, expressed	#N/A
	LOC_Os05g01920	inhibitor I family protein, putative, expressed	#N/A
	LOC_Os05g01940	zinc finger, RING-type, putative, expressed	#N/A
	LOC_Os05g01950	expressed protein	#N/A
	LOC_Os05g01960	expressed protein	#N/A
	LOC_Os05g01970	NAD dependent epimerase/dehydratase family protein, putative, expressed	#N/A
	LOC_Os05g01990	DEAD-box ATP-dependent RNA helicase, putative, expressed	#N/A
	LOC_Os05g01994	rab5-interacting protein like, putative, expressed	#N/A
	LOC_Os05g02010	expressed protein	#N/A
	LOC_Os05g02020	protein kinase APK1A, chloroplast precursor, putative, expressed	#N/A
	LOC_Os05g02030	OB-fold nucleic acid binding domain containing protein, putative, expressed	#N/A
	LOC_Os05g02040	RPA1C - Putative single-stranded DNA binding complex subunit 1, expressed	#N/A
	LOC_Os05g02050	mitochondrial import inner membrane translocase subunit Tim, putative, expressed	#N/A
	LOC_Os05g02060	mitochondrial import inner membrane translocase subunit Tim17, putative, expressed	LOC_Os05g02060
	LOC_Os05g02070	expressed protein	LOC_Os05g02070
	LOC_Os05g02080	expressed protein	#N/A
	LOC_Os05g02090	retrotransposon protein, putative, unclassified, expressed	#N/A
	LOC_Os05g02100	expressed protein	#N/A
	LOC_Os05g02110	protein phosphatase 2C, putative, expressed	#N/A
	LOC_Os05g02120	pectinacetylesterase domain containing protein, expressed	#N/A
	LOC_Os05g02130	ankyrin repeat domain-containing protein 28, putative, expressed	#N/A
	LOC_Os05g02140	clathrin assembly protein, putative, expressed	#N/A
	LOC_Os05g02150	expressed protein	#N/A
	LOC_Os05g02160	retrotransposon, putative, centromere-specific, expressed	#N/A
	LOC_Os05g02170	expressed protein	#N/A
	LOC_Os05g02180	expressed protein	#N/A
	LOC_Os05g02190	expressed protein	#N/A
	LOC_Os05g02200	cysteine-rich repeat secretory protein 55 precursor, putative, expressed	#N/A
	LOC_Os05g02210	pentatricopeptide, putative, expressed	#N/A
	LOC_Os05g02220	ACT domain containing protein, expressed	#N/A
	LOC_Os05g02230	expressed protein	#N/A
	LOC_Os05g02240	ATCHX20, putative, expressed	#N/A
	LOC_Os05g02250	expressed protein	#N/A
	LOC_Os05g02260	expressed protein	#N/A
	LOC_Os05g02270	retrotransposon protein, putative, unclassified	#N/A
	LOC_Os05g02280	retrotransposon protein, putative, unclassified	#N/A
	LOC_Os05g02290	retrotransposon protein, putative, unclassified, expressed	#N/A
	LOC_Os05g02300	Core histone H2A/H2B/H3/H4 domain containing protein, putative, expressed	#N/A
	LOC_Os05g02310	soluble inorganic pyrophosphatase, putative, expressed	#N/A
	LOC_Os05g02320	retrotransposon protein, putative, unclassified, expressed	#N/A
	LOC_Os05g02330	retrotransposon protein, putative, unclassified, expressed	#N/A
	LOC_Os05g02340	retrotransposon protein, putative, Ty3-gypsy subclass, expressed	#N/A
	LOC_Os05g02350	endonuclease/exonuclease/phosphatase family domain containing protein, expressed	#N/A
	LOC_Os05g02360	hypothetical protein	#N/A
	LOC_Os05g02370	expressed protein	#N/A
	LOC_Os05g02390	ZOS5-02 - C2H2 zinc finger protein, expressed	#N/A
	LOC_Os05g02400	RNA recognition motif containing protein, expressed	#N/A
	LOC_Os05g02410	expressed protein	#N/A
	LOC_Os05g02420	expressed protein	#N/A
	LOC_Os05g02430	retrotransposon protein, putative, Ty3-gypsy subclass, expressed	#N/A
	LOC_Os05g02435	expressed protein	#N/A
	LOC_Os05g02440	expressed protein	#N/A
	LOC_Os05g02450	expressed protein	#N/A
	LOC_Os05g02460	expressed protein	#N/A
	LOC_Os05g02470	expressed protein	#N/A
	LOC_Os05g02480	expressed protein	#N/A
	LOC_Os05g02490	transporter family protein, putative, expressed	#N/A
	LOC_Os05g02500	dual specificity protein phosphatase, putative, expressed	#N/A
	LOC_Os05g02510	beta-hexosaminidase precursor, putative, expressed	#N/A
	LOC_Os05g02520	cupin domain containing protein, expressed	#N/A
	LOC_Os05g02530	glutathione S-transferase, N-terminal domain containing protein, expressed	#N/A
	LOC_Os05g02540	F-box protein interaction domain containing protein, expressed	#N/A
	LOC_Os05g02550	F-box domain containing protein, expressed	#N/A
	LOC_Os05g02560	expressed protein	#N/A
	LOC_Os05g02564	expressed protein	#N/A
	LOC_Os05g02570	F-box protein interaction domain containing protein, expressed	#N/A
	LOC_Os05g02580	expressed protein	#N/A
	LOC_Os05g02590	transferase family protein, putative, expressed	#N/A
	LOC_Os05g02600	hypothetical protein	#N/A
	LOC_Os05g02610	expressed protein	#N/A
	LOC_Os05g02620	expressed protein	#N/A
	LOC_Os05g02630	lysine-rich arabinogalactan protein 19 precursor, putative, expressed	#N/A
	LOC_Os05g02640	hydrolase, NUDIX family, domain containing protein, expressed	#N/A
	LOC_Os05g02650	expressed protein	#N/A
	LOC_Os05g02670	kinesin motor domain containing protein, putative, expressed	#N/A
	LOC_Os05g02680	nuclear factor related to kappa-B-binding protein, related, putative, expressed	#N/A
	LOC_Os05g02690	sensitivity to red light reduced protein 1, putative, expressed	#N/A
	LOC_Os05g02700	expressed protein	#N/A
	LOC_Os05g02710	retrotransposon protein, putative, unclassified, expressed	#N/A
	LOC_Os05g02720	expressed protein	#N/A
	LOC_Os05g02730	homeobox domain containing protein, expressed	#N/A
			#N/A
qnBLS8.4	LOC_Os08g10070	protein kinase, putative, expressed	#N/A
	LOC_Os08g10080	no apical meristem protein, putative, expressed	#N/A
	LOC_Os08g10090	expressed protein	#N/A
	LOC_Os08g10100	expressed protein	#N/A
	LOC_Os08g10110	hypothetical protein	#N/A
	LOC_Os08g10120	retrotransposon protein, putative, Ty1-copia subclass, expressed	#N/A
	LOC_Os08g10130	expressed protein	#N/A
	LOC_Os08g10140	retrotransposon protein, putative, unclassified, expressed	#N/A
	LOC_Os08g10150	SHR5-receptor-like kinase, putative, expressed	#N/A
	LOC_Os08g10160	retrotransposon protein, putative, Ty3-gypsy subclass, expressed	#N/A
	LOC_Os08g10180	retrotransposon protein, putative, unclassified, expressed	#N/A
	LOC_Os08g10190	retrotransposon protein, putative, unclassified, expressed	#N/A
	LOC_Os08g10200	retrotransposon protein, putative, unclassified	#N/A
	LOC_Os08g10210	hypothetical protein	#N/A
	LOC_Os08g10220	transposon protein, putative, CACTA, En/Spm sub-class	#N/A
	LOC_Os08g10230	transposon protein, putative, CACTA, En/Spm sub-class	#N/A
	LOC_Os08g10240	expressed protein	#N/A
	LOC_Os08g10244	retrotransposon protein, putative, unclassified, expressed	#N/A
	LOC_Os08g10250	SHR5-receptor-like kinase, putative, expressed	#N/A
	LOC_Os08g10260	NBS-LRR disease resistance protein, putative, expressed	#N/A
	LOC_Os08g10270	expressed protein	#N/A
	LOC_Os08g10280	expressed protein	#N/A
	LOC_Os08g10290	SHR5-receptor-like kinase, putative, expressed	#N/A
	LOC_Os08g10300	SHR5-receptor-like kinase, putative, expressed	#N/A
	LOC_Os08g10304	expressed protein	#N/A
	LOC_Os08g10310	SHR5-receptor-like kinase, putative, expressed	#N/A
	LOC_Os08g10320	SHR5-receptor-like kinase, putative, expressed	#N/A
	LOC_Os08g10330	SHR5-receptor-like kinase, putative, expressed	#N/A
	LOC_Os08g10340	OsFBX278 - F-box domain containing protein, expressed	#N/A
	LOC_Os08g10350	integral membrane family protein, putative, expressed	#N/A
	LOC_Os08g10360	retrotransposon protein, putative, unclassified, expressed	#N/A
	LOC_Os08g10370	retrotransposon protein, putative, unclassified	#N/A
	LOC_Os08g10380	expressed protein	#N/A
	LOC_Os08g10390	retrotransposon protein, putative, unclassified	#N/A
	LOC_Os08g10400	expressed protein	#N/A
	LOC_Os08g10410	expressed protein	#N/A
	LOC_Os08g10420	transferase family domain containing protein, expressed	#N/A
	LOC_Os08g10430	NBS-LRR disease resistance protein, putative, expressed	#N/A
	LOC_Os08g10440	NBS-LRR disease resistance protein, putative, expressed	#N/A
	LOC_Os08g10450	nucleoside transporter, putative, expressed	#N/A
	LOC_Os08g10460	retrotransposon protein, putative, unclassified, expressed	#N/A
	LOC_Os08g10470	histone-lysine N-methyltransferase ASHR2, putative, expressed	#N/A
	LOC_Os08g10480	heavy metal-associated domain containing protein, expressed	#N/A
	LOC_Os08g10490	heavy metal-associated domain containing protein, expressed	#N/A
	LOC_Os08g10500	expressed protein	#N/A
	LOC_Os08g10510	aminotransferase, putative, expressed	#N/A
	LOC_Os08g10520	expressed protein	#N/A
	LOC_Os08g10530	expressed protein	#N/A
	LOC_Os08g10540	retrotransposon protein, putative, unclassified, expressed	#N/A
	LOC_Os08g10550	potassium transporter, putative, expressed	#N/A
	LOC_Os08g10560	histone-like transcription factor and archaeal histone family protein, expressed	#N/A
	LOC_Os08g10570	bifunctional purine biosynthesis protein purH, putative, expressed	#N/A
	LOC_Os08g10580	expressed protein	#N/A
	LOC_Os08g10590	expressed protein	#N/A
	LOC_Os08g10600	UTP--glucose-1-phosphate uridylyltransferase, putative, expressed	#N/A
	LOC_Os08g10604	pectinesterase, putative, expressed	#N/A
	LOC_Os08g10608	ribosomal protein S17, putative, expressed	#N/A
	LOC_Os08g10612	expressed protein	#N/A
	LOC_Os08g10620	expressed protein	#N/A
	LOC_Os08g10630	metal cation transporter, putative, expressed	#N/A
	LOC_Os08g10649	GTPase of unknown function domain containing protein, putative, expressed	#N/A
	LOC_Os08g10670	expressed protein	#N/A
	LOC_Os08g10680	expressed protein	#N/A
	LOC_Os08g10690	hypothetical protein	#N/A
	LOC_Os08g10700	expressed protein	#N/A
	LOC_Os08g10710	retrotransposon protein, putative, Ty1-copia subclass, expressed	#N/A
	LOC_Os08g10730	expressed protein	#N/A
	LOC_Os08g10740	transposon protein, putative, CACTA, En/Spm sub-class, expressed	#N/A
	LOC_Os08g10760	expressed protein	#N/A
	LOC_Os08g10770	retrotransposon protein, putative, unclassified, expressed	#N/A
	LOC_Os08g10780	transposon protein, putative, unclassified, expressed	#N/A
	LOC_Os08g10790	retrotransposon protein, putative, Ty3-gypsy subclass	#N/A
	LOC_Os08g10800	expressed protein	#N/A
	LOC_Os08g10810	retrotransposon, putative, centromere-specific, expressed	#N/A
	LOC_Os08g10820	retrotransposon, putative, centromere-specific, expressed	#N/A
	LOC_Os08g10830	retrotransposon protein, putative, unclassified, expressed	#N/A
	LOC_Os08g10840	retrotransposon protein, putative, unclassified	#N/A
	LOC_Os08g10850	retrotransposon protein, putative, unclassified, expressed	#N/A
	LOC_Os08g10860	retrotransposon, putative, centromere-specific, expressed	#N/A
	LOC_Os08g10870	hypothetical protein	#N/A
	LOC_Os08g10880	retrotransposon protein, putative, unclassified, expressed	#N/A
	LOC_Os08g10890	retrotransposon, putative, centromere-specific, expressed	#N/A
	LOC_Os08g10900	retrotransposon protein, putative, Ty3-gypsy subclass	#N/A
	LOC_Os08g10910	hypothetical protein	#N/A
	LOC_Os08g10920	retrotransposon protein, putative, unclassified, expressed	#N/A
	LOC_Os08g10930	retrotransposon protein, putative, unclassified, expressed	#N/A
	LOC_Os08g10940	retrotransposon protein, putative, unclassified, expressed	#N/A
	LOC_Os08g10950	retrotransposon protein, putative, unclassified	#N/A
	LOC_Os08g10960	retrotransposon protein, putative, unclassified, expressed	#N/A
	LOC_Os08g10970	retrotransposon protein, putative, Ty3-gypsy subclass	#N/A
	LOC_Os08g10980	retrotransposon protein, putative, Ty3-gypsy subclass, expressed	#N/A
	LOC_Os08g10990	retrotransposon protein, putative, Ty3-gypsy subclass	#N/A
	LOC_Os08g11000	retrotransposon protein, putative, unclassified	#N/A
	LOC_Os08g11010	retrotransposon protein, putative, Ty3-gypsy subclass	#N/A
	LOC_Os08g11020	retrotransposon protein, putative, unclassified	#N/A
			#N/A
qnBLS8.5	LOC_Os08g41950	OsMADS7 - MADS-box family gene with MIKCc type-box, expressed	#N/A
	LOC_Os08g41960	OsMADS37 - MADS-box family gene with MIKC* type-box, expressed	#N/A
	LOC_Os08g41980	expressed protein	#N/A
	LOC_Os08g41990	aminotransferase, putative, expressed	#N/A
	LOC_Os08g42000	nuclear transport factor, putative, expressed	#N/A
	LOC_Os08g42010	nodulin, putative, expressed	#N/A
	LOC_Os08g42020	zinc ion binding protein, putative, expressed	#N/A
	LOC_Os08g42030	peroxidase precursor, putative, expressed	#N/A
	LOC_Os08g42040	LTPL80 - Protease inhibitor/seed storage/LTP family protein precursor, expressed	#N/A
	LOC_Os08g42050	emp24/gp25L/p24 family protein, putative, expressed	#N/A
	LOC_Os08g42060	expressed protein	#N/A
	LOC_Os08g42080	ACR5, putative, expressed	#N/A
	LOC_Os08g42090	retrotransposon protein, putative, Ty1-copia subclass, expressed	#N/A
	LOC_Os08g42100	ACT domain containing protein, expressed	#N/A
	LOC_Os08g42110	expressed protein	#N/A
	LOC_Os08g42120	transposon protein, putative, unclassified, expressed	#N/A
	LOC_Os08g42130	retrotransposon protein, putative, unclassified, expressed	#N/A
	LOC_Os08g42140	retrotransposon protein, putative, unclassified, expressed	#N/A
	LOC_Os08g42150	zinc transporter 2 precursor, putative, expressed	#N/A
	LOC_Os08g42160	retrotransposon protein, putative, unclassified, expressed	#N/A
	LOC_Os08g42170	zinc transporter 2 precursor, putative, expressed	#N/A
	LOC_Os08g42180	expressed protein	#N/A
	LOC_Os08g42189	expressed protein	#N/A
	LOC_Os08g42210	expressed protein	#N/A
	LOC_Os08g42220	expressed protein	#N/A
	LOC_Os08g42230	transposon protein, putative, CACTA, En/Spm sub-class, expressed	#N/A
	LOC_Os08g42240	expressed protein	#N/A
	LOC_Os08g42250	transposon protein, putative, CACTA, En/Spm sub-class, expressed	#N/A
	LOC_Os08g42268	expressed protein	#N/A
	LOC_Os08g42198	auxin responsive protein, putative, expressed	#N/A
	LOC_Os08g42290	expressed protein	#N/A
	LOC_Os08g42259	hypothetical protein	#N/A
	LOC_Os08g42310	expressed protein	#N/A
	LOC_Os08g42320	expressed protein	#N/A
	LOC_Os08g42330	expressed protein	#N/A
	LOC_Os08g42340	expressed protein	#N/A
	LOC_Os08g42350	nodulin MtN3 family protein, putative, expressed	#N/A
	LOC_Os08g42360	hypothetical protein	#N/A
	LOC_Os08g42370	zinc finger DHHC domain-containing protein, putative, expressed	#N/A
	LOC_Os08g42380	mitochondrial import inner membrane translocase subunit Tim, putative, expressed	#N/A
	LOC_Os08g42390	glycerophosphoryl diester phosphodiesterase family protein, putative, expressed	#N/A
	LOC_Os08g42400	no apical meristem protein, putative, expressed	#N/A
	LOC_Os08g42410	transketolase, putative, expressed	#N/A
	LOC_Os08g42420	expressed protein	#N/A
	LOC_Os08g42430	membrane associated DUF588 domain containing protein, putative, expressed	#N/A
	LOC_Os08g42440	CCT/B-box zinc finger protein, putative, expressed	#N/A
	LOC_Os08g42450	annexin A7, putative, expressed	#N/A
	LOC_Os08g42460	expressed protein	#N/A
	LOC_Os08g42470	BEE 1, putative, expressed	#N/A
	LOC_Os08g42480	expressed protein	#N/A
	LOC_Os08g42490	DC1 domain containing protein, expressed	#N/A
	LOC_Os08g42500	retrotransposon protein, putative, Ty1-copia subclass	#N/A
	LOC_Os08g42510	expressed protein	#N/A
	LOC_Os08g42520	expressed protein	#N/A
	LOC_Os08g42530	SFC, putative, expressed	#N/A
	LOC_Os08g42540	ubiquitin thioesterase otubain-like, putative, expressed	#N/A
	LOC_Os08g42550	AP2 domain containing protein, expressed	#N/A
	LOC_Os08g42560	tRNA synthetase class II core domain containing protein, expressed	#N/A
	LOC_Os08g42570	plant protein of unknown function domain containing protein, expressed	#N/A
	LOC_Os08g42580	protein kinase domain containing protein, expressed	#N/A
	LOC_Os08g42590	mtN19, putative, expressed	#N/A
	LOC_Os08g42600	retinoblastoma-related protein-like, putative, expressed	#N/A
	LOC_Os08g42610	pentatricopeptide, putative, expressed	#N/A
	LOC_Os08g42620	zinc finger DHHC domain-containing protein, putative, expressed	#N/A
	LOC_Os08g42630	expressed protein	#N/A
	LOC_Os08g42640	zinc finger, C3HC4 type domain containing protein, expressed	#N/A
	LOC_Os08g42650	retrotransposon protein, putative, unclassified, expressed	#N/A
	LOC_Os08g42660	retrotransposon protein, putative, unclassified, expressed	#N/A
	LOC_Os08g42670	resistance protein, putative, expressed	#N/A
	LOC_Os08g42680	expressed protein	#N/A
	LOC_Os08g42690	ankyrin repeat domain containing protein, expressed	#N/A
	LOC_Os08g42700	resistance protein, putative, expressed	#N/A
	LOC_Os08g42710	NB-ARC domain containing protein, expressed	#N/A
	LOC_Os08g42720	solute carrier family 35 member F1, putative, expressed	#N/A
	LOC_Os08g42730	radical SAM enzyme, putative, expressed	#N/A
	LOC_Os08g42740	IBR domain containing protein, putative, expressed	#N/A
	LOC_Os08g42750	CAMK_CAMK_like.37 - CAMK includes calcium/calmodulin depedent protein kinases, expressed	#N/A
	LOC_Os08g42760	methyltransferase domain containing protein, expressed	#N/A
	LOC_Os08g42770	expressed protein	#N/A
	LOC_Os08g42780	expressed protein	#N/A
	LOC_Os08g42790	expressed protein	#N/A
	LOC_Os08g42800	expressed protein	#N/A
	LOC_Os08g42810	expressed protein	#N/A
	LOC_Os08g42820	expressed protein	#N/A
	LOC_Os08g42830	transposon protein, putative, unclassified, expressed	#N/A
	LOC_Os08g42840	leucine rich repeat protein, putative, expressed	#N/A
	LOC_Os08g42850	peptidyl-prolyl cis-trans isomerase, FKBP-type, putative, expressed	#N/A
	LOC_Os08g42860	retrotransposon protein, putative, unclassified, expressed	#N/A
	LOC_Os08g42870	expressed protein	#N/A
	LOC_Os08g42880	expressed protein	#N/A
	LOC_Os08g42890	pectinesterase inhibitor domain containing protein, expressed	#N/A
	LOC_Os08g42910	peptidase, M24 family protein, putative, expressed	#N/A
	LOC_Os08g42920	60S ribosomal protein L7, putative, expressed	#N/A
	LOC_Os08g42930	disease resistance protein RGA1, putative, expressed	#N/A
	LOC_Os08g42940	expressed protein	#N/A
	LOC_Os08g42950	haloacid dehalogenase-like hydrolase family protein, putative, expressed	#N/A
	LOC_Os08g42960	ankyrin repeat-containing protein, putative, expressed	#N/A
	LOC_Os08g42980	la domain containing protein, expressed	#N/A
			#N/A
qnBLS9.1	LOC_Os09g12090	retrotransposon protein, putative, Ty1-copia subclass, expressed	#N/A
	LOC_Os09g12100	transposon protein, putative, CACTA, En/Spm sub-class	#N/A
	LOC_Os09g12110	transposon protein, putative, CACTA, En/Spm sub-class, expressed	#N/A
	LOC_Os09g12130	retrotransposon protein, putative, unclassified, expressed	#N/A
	LOC_Os09g12140	retrotransposon protein, putative, unclassified, expressed	#N/A
	LOC_Os09g12150	OsFBX310 - F-box domain containing protein, expressed	#N/A
	LOC_Os09g12160	transposon protein, putative, CACTA, En/Spm sub-class	#N/A
	LOC_Os09g12170	transposon protein, putative, CACTA, En/Spm sub-class, expressed	#N/A
	LOC_Os09g12180	transposon protein, putative, CACTA, En/Spm sub-class, expressed	#N/A
	LOC_Os09g12190	transposon protein, putative, CACTA, En/Spm sub-class, expressed	#N/A
	LOC_Os09g12200	expressed protein	#N/A
	LOC_Os09g12210	hypothetical protein	#N/A
	LOC_Os09g12220	retrotransposon protein, putative, unclassified, expressed	#N/A
	LOC_Os09g12230	ubiquitin-conjugating enzyme, putative, expressed	#N/A
	LOC_Os09g12240	serine/threonine-protein kinase BRI1-like 1 precursor, putative, expressed	#N/A
	LOC_Os09g12250	expressed protein	#N/A
	LOC_Os09g12260	expressed protein	#N/A
	LOC_Os09g12270	peptidyl-prolyl cis-trans isomerase, FKBP-type, putative, expressed	#N/A
	LOC_Os09g12290	bifunctional aspartokinase/homoserine dehydrogenase, chloroplast precursor, putative, expressed	#N/A
	LOC_Os09g12300	serine/threonine-protein kinase NAK, putative, expressed	#N/A
	LOC_Os09g12310	ubiquitin-conjugating enzyme domain containing protein, expressed	#N/A
	LOC_Os09g12320	retrotransposon protein, putative, unclassified, expressed	#N/A
	LOC_Os09g12330	retrotransposon protein, putative, Ty3-gypsy subclass, expressed	#N/A
	LOC_Os09g12340	retrotransposon protein, putative, unclassified, expressed	#N/A
	LOC_Os09g12350	expressed protein	#N/A
	LOC_Os09g12360	retrotransposon protein, putative, unclassified, expressed	#N/A
	LOC_Os09g12370	transposon protein, putative, CACTA, En/Spm sub-class	#N/A
	LOC_Os09g12380	no apical meristem protein, putative, expressed	#N/A
	LOC_Os09g12390	expressed protein	#N/A
	LOC_Os09g12400	expressed protein	#N/A
	LOC_Os09g12410	hAT dimerisation domain-containing protein, putative, expressed	#N/A
	LOC_Os09g12420	transposon protein, putative, unclassified, expressed	#N/A
	LOC_Os09g12430	hypothetical protein	#N/A
	LOC_Os09g12440	retrotransposon protein, putative, unclassified, expressed	#N/A
	LOC_Os09g12450	retrotransposon protein, putative, unclassified, expressed	#N/A
	LOC_Os09g12460	retrotransposon, putative, centromere-specific, expressed	#N/A
	LOC_Os09g12470	hypothetical protein	#N/A
	LOC_Os09g12480	ulp1 protease family, C-terminal catalytic domain containing protein, expressed	#N/A
	LOC_Os09g12490	retrotransposon protein, putative, unclassified	#N/A
	LOC_Os09g12500	EMB1381, putative, expressed	#N/A
	LOC_Os09g12510	expressed protein	#N/A
	LOC_Os09g12520	hypothetical protein	#N/A
	LOC_Os09g12530	glycosyl transferase, group 1 domain containing protein, expressed	#N/A
	LOC_Os09g12540	chlorophyll A-B binding protein, putative, expressed	#N/A
	LOC_Os09g12550	WD domain, G-beta repeat domain containing protein, expressed	#N/A
	LOC_Os09g12560	ferrochelatase-2, chloroplast precursor, putative, expressed	#N/A
	LOC_Os09g12570	ubiquitin-conjugating enzyme, putative, expressed	#N/A
	LOC_Os09g12580	expressed protein	#N/A
	LOC_Os09g12590	transporter family protein, putative, expressed	#N/A
	LOC_Os09g12600	phosphate/phosphate translocator, putative, expressed	#N/A
	LOC_Os09g12610	expressed protein	#N/A
	LOC_Os09g12615	expressed protein	#N/A
	LOC_Os09g12620	GPI-anchored protein, putative, expressed	#N/A
	LOC_Os09g12630	expressed protein	#N/A
	LOC_Os09g12640	expressed protein	#N/A
	LOC_Os09g12650	pyrophosphate--fructose 6-phosphate 1-phosphotransferase subunit alpha, putative, expressed	#N/A
	LOC_Os09g12660	glucose-1-phosphate adenylyltransferase large subunit, chloroplast precursor, putative, expressed	LOC_Os09g12660
	LOC_Os09g12670	transposon protein, putative, unclassified	#N/A
	LOC_Os09g12680	expressed protein	#N/A
	LOC_Os09g12690	retrotransposon protein, putative, Ty3-gypsy subclass, expressed	#N/A
	LOC_Os09g12700	retrotransposon protein, putative, Ty3-gypsy subclass	#N/A
	LOC_Os09g12710	WD domain, G-beta repeat domain containing protein, expressed	#N/A
	LOC_Os09g12720	zinc finger, C3HC4 type domain containing protein, expressed	#N/A
	LOC_Os09g12730	RNA recognition motif containing protein, expressed	#N/A
	LOC_Os09g12740	retrotransposon protein, putative, Ty3-gypsy subclass	#N/A
	LOC_Os09g12750	Myb-like DNA-binding domain containing protein, putative, expressed	#N/A
	LOC_Os09g12770	Myb-like DNA-binding domain containing protein, putative, expressed	#N/A
	LOC_Os09g12780	expressed protein	#N/A
	LOC_Os09g12790	potassium channel protein, putative, expressed	#N/A
	LOC_Os09g12800	zinc finger Ran-binding domain-containing protein 2, putative, expressed	#N/A
	LOC_Os09g12810	transposon protein, putative, CACTA, En/Spm sub-class, expressed	#N/A
	LOC_Os09g12820	retrotransposon protein, putative, Ty3-gypsy subclass, expressed	#N/A
	LOC_Os09g12830	transposon protein, putative, CACTA, En/Spm sub-class	#N/A
	LOC_Os09g12840	plant protein of unknown function domain containing protein, expressed	#N/A
	LOC_Os09g12850	hypothetical protein	#N/A
	LOC_Os09g12860	expressed protein	#N/A
	LOC_Os09g12870	transposon protein, putative, CACTA, En/Spm sub-class, expressed	#N/A
	LOC_Os09g12890	retrotransposon protein, putative, Ty3-gypsy subclass, expressed	#N/A
	LOC_Os09g12900	expressed protein	#N/A
	LOC_Os09g12910	expressed protein	#N/A
	LOC_Os09g12920	expressed protein	#N/A
	LOC_Os09g12930	retrotransposon protein, putative, Ty1-copia subclass, expressed	#N/A
	LOC_Os09g12940	retrotransposon protein, putative, Ty3-gypsy subclass, expressed	#N/A
	LOC_Os09g12950	retrotransposon protein, putative, Ty1-copia subclass	#N/A
	LOC_Os09g12970	plant protein of unknown function domain containing protein, expressed	#N/A
	LOC_Os09g12980	retrotransposon protein, putative, LINE subclass	#N/A
			#N/A
qnBLS9.3	LOC_Os09g17990	senescence-induced receptor-like serine/threonine-protein kinase precursor, putative, expressed	#N/A
	LOC_Os09g18000	senescence-induced receptor-like serine/threonine-protein kinase precursor, putative, expressed	#N/A
	LOC_Os09g18010	expressed protein	#N/A
	LOC_Os09g18020	senescence-induced receptor-like serine/threonine-protein kinase precursor, putative, expressed	#N/A
	LOC_Os09g18040	senescence-induced receptor-like serine/threonine-protein kinase precursor, putative	#N/A
	LOC_Os09g18050	expressed protein	#N/A
	LOC_Os09g18060	hypothetical protein	#N/A
	LOC_Os09g18070	conserved hypothetical protein	#N/A
	LOC_Os09g18080	retrotransposon protein, putative, Ty1-copia subclass, expressed	#N/A
	LOC_Os09g18090	retrotransposon protein, putative, Ty3-gypsy subclass, expressed	#N/A
	LOC_Os09g18100	retrotransposon protein, putative, Ty3-gypsy subclass	#N/A
	LOC_Os09g18110	retrotransposon protein, putative, unclassified, expressed	#N/A
	LOC_Os09g18120	transposon protein, putative, CACTA, En/Spm sub-class, expressed	#N/A
	LOC_Os09g18130	transposon protein, putative, CACTA, En/Spm sub-class, expressed	#N/A
	LOC_Os09g18159	light repressible receptor protein kinase, putative, expressed	#N/A
	LOC_Os09g18190	hypothetical protein	#N/A
	LOC_Os09g18200	retrotransposon protein, putative, unclassified, expressed	#N/A
	LOC_Os09g18210	transposon protein, putative, CACTA, En/Spm sub-class	#N/A
	LOC_Os09g18220	transposon protein, putative, CACTA, En/Spm sub-class, expressed	#N/A
	LOC_Os09g18230	expressed protein	#N/A
	LOC_Os09g18240	retrotransposon protein, putative, unclassified, expressed	#N/A
	LOC_Os09g18250	expressed protein	#N/A
	LOC_Os09g18260	senescence-induced receptor-like serine/threonine-protein kinase precursor, putative, expressed	#N/A
	LOC_Os09g18270	transposon protein, putative, CACTA, En/Spm sub-class	#N/A
	LOC_Os09g18280	transposon protein, putative, CACTA, En/Spm sub-class, expressed	#N/A
	LOC_Os09g18290	hypothetical protein	#N/A
	LOC_Os09g18300	hypothetical protein	#N/A
	LOC_Os09g18310	retrotransposon protein, putative, unclassified	#N/A
	LOC_Os09g18320	bystin, putative, expressed	#N/A
	LOC_Os09g18330	expressed protein	#N/A
	LOC_Os09g18340	transposon protein, putative, unclassified, expressed	#N/A
	LOC_Os09g18350	retrotransposon protein, putative, unclassified, expressed	#N/A
	LOC_Os09g18360	expressed protein	#N/A
	LOC_Os09g18370	transposon protein, putative, CACTA, En/Spm sub-class, expressed	#N/A
	LOC_Os09g18380	transposon protein, putative, CACTA, En/Spm sub-class, expressed	#N/A
	LOC_Os09g18390	flavonol synthase/flavanone 3-hydroxylase, putative, expressed	#N/A
	LOC_Os09g18400	expressed protein	#N/A
	LOC_Os09g18410	retrotransposon protein, putative, Ty3-gypsy subclass, expressed	#N/A
	LOC_Os09g18420	hypothetical protein	#N/A
	LOC_Os09g18430	transposon protein, putative, Pong sub-class, expressed	#N/A
	LOC_Os09g18440	transposon protein, putative, Pong sub-class, expressed	#N/A
	LOC_Os09g18450	flavonol synthase/flavanone 3-hydroxylase, putative, expressed	#N/A
	LOC_Os09g18460	hypothetical protein	#N/A
	LOC_Os09g18470	oxidoreductase, 2OG-Fe oxygenase family protein, putative, expressed	#N/A
	LOC_Os09g18480	retrotransposon protein, putative, unclassified, expressed	#N/A
	LOC_Os09g18490	transposon protein, putative, CACTA, En/Spm sub-class, expressed	#N/A
	LOC_Os09g18500	transposon protein, putative, CACTA, En/Spm sub-class, expressed	#N/A
	LOC_Os09g18520	oxidoreductase, 2OG-Fe oxygenase family protein, putative, expressed	#N/A
	LOC_Os09g18530	nodulation receptor kinase precursor, putative, expressed	#N/A
	LOC_Os09g18540	expressed protein	#N/A
	LOC_Os09g18560	expressed protein	#N/A
	LOC_Os09g18580	retrotransposon protein, putative, unclassified	#N/A
	LOC_Os09g18594	protein kinase domain containing protein, expressed	#N/A
	LOC_Os09g18610	retrotransposon protein, putative, unclassified, expressed	#N/A
	LOC_Os09g18620	serine/threonine-protein kinase, putative, expressed	#N/A
	LOC_Os09g19136	expressed protein	#N/A
	LOC_Os09g19140	senescence-induced receptor-like serine/threonine-protein kinase precursor, putative, expressed	#N/A
	LOC_Os09g19150	transposon protein, putative, unclassified, expressed	#N/A
	LOC_Os09g19160	serine/threonine-protein kinase, putative, expressed	#N/A
	LOC_Os09g19170	expressed protein	#N/A
	LOC_Os09g19190	retrotransposon protein, putative, Ty1-copia subclass, expressed	#N/A
	LOC_Os09g19200	hypothetical protein	#N/A
	LOC_Os09g19210	expressed protein	#N/A
	LOC_Os09g19229	protein kinase domain containing protein, expressed	#N/A
	LOC_Os09g19250	retrotransposon protein, putative, unclassified, expressed	#N/A
	LOC_Os09g19260	retrotransposon protein, putative, unclassified, expressed	#N/A
	LOC_Os09g19270	hypothetical protein	#N/A
	LOC_Os09g19274	expressed protein	#N/A
	LOC_Os09g19280	retrotransposon protein, putative, unclassified, expressed	#N/A
	LOC_Os09g19290	retrotransposon protein, putative, unclassified, expressed	#N/A
	LOC_Os09g19300	retrotransposon protein, putative, unclassified, expressed	#N/A
	LOC_Os09g19310	retrotransposon protein, putative, unclassified, expressed	#N/A
	LOC_Os09g19320	expressed protein	#N/A
	LOC_Os09g19330	stripe rust resistance protein Yr10, putative, expressed	#N/A
	LOC_Os09g19340	expressed protein	#N/A
	LOC_Os09g19350	expressed protein	#N/A
	LOC_Os09g19360	senescence-induced receptor-like serine/threonine-protein kinase precursor, putative, expressed	#N/A
	LOC_Os09g19370	transposon protein, putative, CACTA, En/Spm sub-class	#N/A
	LOC_Os09g19380	receptor-like protein kinase precursor, putative, expressed	#N/A
	LOC_Os09g19390	senescence-induced receptor-like serine/threonine-protein kinase precursor, putative, expressed	#N/A
	LOC_Os09g19400	senescence-induced receptor-like serine/threonine-protein kinase precursor, putative, expressed	#N/A
	LOC_Os09g19420	hypothetical protein	#N/A
	LOC_Os09g19430	transposon protein, putative, CACTA, En/Spm sub-class	#N/A
	LOC_Os09g19440	conserved hypothetical protein	#N/A
	LOC_Os09g19450	transposon protein, putative, CACTA, En/Spm sub-class, expressed	#N/A
	LOC_Os09g19460	hypothetical protein	#N/A
	LOC_Os09g19470	retrotransposon protein, putative, unclassified	#N/A
	LOC_Os09g19480	retrotransposon, putative, centromere-specific	#N/A
	LOC_Os09g19490	expressed protein	#N/A
	LOC_Os09g19500	senescence-induced receptor-like serine/threonine-protein kinase precursor, putative, expressed	#N/A
			#N/A
qnBLS11.14	LOC_Os11g40690	dehydrogenase, putative, expressed	#N/A
	LOC_Os11g40700	transposon protein, putative, CACTA, En/Spm sub-class, expressed	#N/A
	LOC_Os11g40720	retrotransposon protein, putative, Ty3-gypsy subclass, expressed	#N/A
	LOC_Os11g40730	retrotransposon protein, putative, Ty3-gypsy subclass, expressed	#N/A
	LOC_Os11g40740	expressed protein	#N/A
	LOC_Os11g40750	citrate synthase, putative, expressed	#N/A
	LOC_Os11g40760	expressed protein	#N/A
	LOC_Os11g40770	expressed protein	#N/A
	LOC_Os11g40780	disease resistance protein, putative, expressed	#N/A
	LOC_Os11g40790	expressed protein	#N/A
	LOC_Os11g40800	expressed protein	#N/A
	LOC_Os11g40810	receptor kinase, putative, expressed	#N/A
	LOC_Os11g40820	retrotransposon protein, putative, unclassified, expressed	#N/A
	LOC_Os11g40830	retrotransposon protein, putative, unclassified, expressed	#N/A
	LOC_Os11g40840	receptor-like protein kinase 2 precursor, putative, expressed	#N/A
	LOC_Os11g40850	expressed protein	#N/A
	LOC_Os11g40860	retrotransposon protein, putative, unclassified, expressed	#N/A
	LOC_Os11g40870	expressed protein	#N/A
	LOC_Os11g40890	expressed protein	#N/A
	LOC_Os11g40900	expressed protein	#N/A
	LOC_Os11g40910	hypothetical protein	#N/A
	LOC_Os11g40920	retrotransposon protein, putative, unclassified, expressed	#N/A
	LOC_Os11g40930	expressed protein	#N/A
	LOC_Os11g40940	retrotransposon protein, putative, unclassified, expressed	#N/A
	LOC_Os11g40950	transposon protein, putative, CACTA, En/Spm sub-class, expressed	#N/A
	LOC_Os11g40960	transposon protein, putative, CACTA, En/Spm sub-class, expressed	#N/A
	LOC_Os11g40970	receptor-like protein kinase precursor, putative, expressed	#N/A
	LOC_Os11g40990	retrotransposon protein, putative, unclassified, expressed	#N/A
	LOC_Os11g41000	retrotransposon protein, putative, Ty3-gypsy subclass, expressed	#N/A
	LOC_Os11g41010	retrotransposon protein, putative, Ty3-gypsy subclass, expressed	#N/A
	LOC_Os11g41020	retrotransposon protein, putative, unclassified	#N/A
	LOC_Os11g41034	expressed protein	#N/A
	LOC_Os11g41050	transposon protein, putative, CACTA, En/Spm sub-class, expressed	#N/A
	LOC_Os11g41060	expressed protein	#N/A
	LOC_Os11g41070	expressed protein	#N/A
	LOC_Os11g41080	hypothetical protein	#N/A
	LOC_Os11g41090	expressed protein	#N/A
	LOC_Os11g41100	expressed protein	#N/A
	LOC_Os11g41110	transposon protein, putative, Ac/Ds sub-class, expressed	#N/A
	LOC_Os11g41130	vacuolar protein sorting-associated protein 26, putative, expressed	#N/A
	LOC_Os11g41140	zinc finger, C3HC4 type domain containing protein, expressed	#N/A
	LOC_Os11g41150	nitrilase-associated protein, putative, expressed	#N/A
	LOC_Os11g41160	phosphoserine phosphatase, chloroplast precursor, putative, expressed	#N/A
	LOC_Os11g41170	disease resistance protein RPM1, putative, expressed	#N/A
	LOC_Os11g41180	expressed protein	#N/A
	LOC_Os11g41190	retrotransposon protein, putative, unclassified, expressed	#N/A
	LOC_Os11g41210	disease resistance protein RPM1, putative, expressed	#N/A
	LOC_Os11g41230	ATBPM6, putative, expressed	#N/A
	LOC_Os11g41240	ATBPM6, putative	#N/A
	LOC_Os11g41250	expressed protein	#N/A
	LOC_Os11g41260	snRNP protein, putative, expressed	#N/A
	LOC_Os11g41270	retrotransposon protein, putative, unclassified, expressed	#N/A
	LOC_Os11g41280	retrotransposon protein, putative, unclassified, expressed	#N/A
	LOC_Os11g41290	MrBTB5 - Bric-a-Brac, Tramtrack, Broad Complex BTB domain with Meprin and TRAF Homology MATH-related domain, expressed	#N/A
	LOC_Os11g41300	MBTB65 - Bric-a-Brac, Tramtrack, Broad Complex BTB domain with Meprin and TRAF Homology MATH domain, expressed	#N/A
	LOC_Os11g41310	MBTB66 - Bric-a-Brac, Tramtrack, Broad Complex BTB domain with Meprin and TRAF Homology MATH domain, expressed	#N/A
	LOC_Os11g41320	hypothetical protein	#N/A
	LOC_Os11g41330	expressed protein	#N/A
	LOC_Os11g41350	MBTB67 - Bric-a-Brac, Tramtrack, Broad Complex BTB domain with Meprin and TRAF Homology MATH domain, expressed	#N/A
	LOC_Os11g41360	expressed protein	#N/A
	LOC_Os11g41365	expressed protein	#N/A
	LOC_Os11g41370	retrotransposon protein, putative, unclassified, expressed	#N/A
	LOC_Os11g41380	transposon protein, putative, unclassified, expressed	#N/A
	LOC_Os11g41390	expressed protein	#N/A
	LOC_Os11g41400	expressed protein	#N/A
	LOC_Os11g41410	expressed protein	#N/A
	LOC_Os11g41420	expressed protein	#N/A
	LOC_Os11g41430	retrotransposon protein, putative, Ty3-gypsy subclass, expressed	#N/A
	LOC_Os11g41440	retrotransposon protein, putative, unclassified, expressed	#N/A
	LOC_Os11g41450	retrotransposon protein, putative, unclassified, expressed	#N/A
	LOC_Os11g41460	retrotransposon protein, putative, unclassified, expressed	#N/A
	LOC_Os11g41470	retrotransposon protein, putative, unclassified, expressed	#N/A
	LOC_Os11g41480	retrotransposon protein, putative, Ty3-gypsy subclass, expressed	#N/A
	LOC_Os11g41490	retrotransposon protein, putative, Ty3-gypsy subclass, expressed	#N/A
	LOC_Os11g41500	NC domain-containing protein, putative, expressed	#N/A
	LOC_Os11g41510	expressed protein	#N/A
	LOC_Os11g41520	hypothetical protein	#N/A
	LOC_Os11g41530	expressed protein	#N/A
	LOC_Os11g41540	disease resistance RPP8-like protein 3, putative, expressed	#N/A
	LOC_Os11g41550	expressed protein	#N/A
	LOC_Os11g41560	OsFBX427 - F-box domain containing protein, expressed	#N/A
	LOC_Os11g41570	OsFBX428 - F-box domain containing protein, expressed	#N/A
	LOC_Os11g41580	transposon protein, putative, unclassified, expressed	#N/A
	LOC_Os11g41590	expressed protein	#N/A
	LOC_Os11g41600	expressed protein	#N/A
			#N/A
qnBLS11.17	LOC_Os11g47432	zinc knuckle family protein, expressed	#N/A
	LOC_Os11g47433	retrotransposon protein, putative, unclassified	#N/A
	LOC_Os11g47434	transposon protein, putative, CACTA, En/Spm sub-class	#N/A
	LOC_Os11g47436	transposon protein, putative, CACTA, En/Spm sub-class	#N/A
	LOC_Os11g47438	zinc knuckle family protein, expressed	#N/A
	LOC_Os11g47439	retrotransposon protein, putative, unclassified	#N/A
	LOC_Os11g47441	transposon protein, putative, CACTA, En/Spm sub-class, expressed	#N/A
	LOC_Os11g47442	retrotransposon protein, putative, unclassified	#N/A
	LOC_Os11g47443	transposon protein, putative, CACTA, En/Spm sub-class, expressed	#N/A
	LOC_Os11g47444	transposon protein, putative, unclassified, expressed	#N/A
	LOC_Os11g47445	transposon protein, putative, CACTA, En/Spm sub-class, expressed	#N/A
	LOC_Os11g47446	transposon protein, putative, CACTA, En/Spm sub-class, expressed	#N/A
	LOC_Os11g47447	stripe rust resistance protein Yr10, putative, expressed	#N/A
	LOC_Os11g47448	retrotransposon protein, putative, unclassified, expressed	#N/A
	LOC_Os11g47449	retrotransposon protein, putative, unclassified	#N/A
	LOC_Os11g47451	retrotransposon protein, putative, unclassified, expressed	#N/A
	LOC_Os11g47452	retrotransposon protein, putative, unclassified, expressed	#N/A
	LOC_Os11g47440	expressed protein	#N/A
	LOC_Os11g47460	MYB family transcription factor, putative, expressed	#N/A
	LOC_Os11g47470	retrotransposon protein, putative, Ty1-copia subclass, expressed	#N/A
	LOC_Os11g47480	expressed protein	#N/A
	LOC_Os11g47490	senescence-induced receptor-like serine/threonine-protein kinase precursor, putative, expressed	#N/A
	LOC_Os11g47494	retrotransposon protein, putative, unclassified, expressed	#N/A
	LOC_Os11g47500	glycosyl hydrolase, putative, expressed	#N/A
	LOC_Os11g47510	glycosyl hydrolase, putative, expressed	#N/A
	LOC_Os11g47520	glycosyl hydrolase, putative, expressed	#N/A
	LOC_Os11g47530	glycosyl hydrolase, putative, expressed	#N/A
	LOC_Os11g47550	glycosyl hydrolase, putative, expressed	#N/A
	LOC_Os11g47560	glycosyl hydrolase, putative, expressed	#N/A
	LOC_Os11g47570	glycosyl hydrolase, putative, expressed	#N/A
	LOC_Os11g47574	expressed protein	#N/A
	LOC_Os11g47580	glycosyl hydrolase, putative, expressed	#N/A
	LOC_Os11g47590	glycosyl hydrolase, putative, expressed	#N/A
	LOC_Os11g47600	glycosyl hydrolase, putative, expressed	LOC_Os11g47600
	LOC_Os11g47610	glycosyl hydrolase, putative, expressed	#N/A
	LOC_Os11g47620	ZOS11-09 - C2H2 zinc finger protein, expressed	#N/A
	LOC_Os11g47630	ZOS11-10 - C2H2 zinc finger protein, expressed	#N/A
	LOC_Os11g47640	expressed protein	#N/A
	LOC_Os11g47650	trp repressor/replication initiator, putative, expressed	#N/A
	LOC_Os11g47660	expressed protein	#N/A
	LOC_Os11g47670	thaumatin family domain containing protein, expressed	#N/A
	LOC_Os11g47680	thaumatin family domain containing protein, expressed	LOC_Os11g47680
	LOC_Os11g47690	zinc finger, C3HC4 type domain containing protein, expressed	#N/A
	LOC_Os11g47700	zinc finger, C3HC4 type domain containing protein, expressed	#N/A
	LOC_Os11g47710	SNF7 domain containing protein, putative, expressed	#N/A
	LOC_Os11g47730	expressed protein	#N/A
	LOC_Os11g47740	expressed protein	#N/A
	LOC_Os11g47750	expressed protein	#N/A
	LOC_Os11g47760	DnaK family protein, putative, expressed	#N/A
	LOC_Os11g47770	selT/selW/selH selenoprotein domain containing protein, expressed	#N/A
	LOC_Os11g47780	pollen signalling protein with adenylyl cyclase activity, putative, expressed	#N/A
	LOC_Os11g47790	expressed protein	#N/A
	LOC_Os11g47800	spo0B-associated GTP-binding protein, putative, expressed	#N/A
	LOC_Os11g47809	metallothionein, putative, expressed	#N/A
	LOC_Os11g47820	glucan endo-1,3-beta-glucosidase precursor, putative, expressed	#N/A
	LOC_Os11g47830	RNA recognition motif containing protein, expressed	#N/A
	LOC_Os11g47840	OsRhmbd18 - Putative Rhomboid homologue, expressed	#N/A
	LOC_Os11g47850	transposon protein, putative, unclassified, expressed	#N/A
	LOC_Os11g47860	expressed protein	#N/A
	LOC_Os11g47870	GRAS family transcription factor domain containing protein, expressed	#N/A
	LOC_Os11g47890	GRAS family transcription factor domain containing protein, expressed	#N/A
	LOC_Os11g47900	SCARECROW, putative, expressed	#N/A
	LOC_Os11g47910	SCARECROW, putative, expressed	#N/A
	LOC_Os11g47920	SCARECROW, putative, expressed	#N/A
	LOC_Os11g47930	alpha-hemolysin, putative, expressed	#N/A
	LOC_Os11g47940	expressed protein	#N/A
	LOC_Os11g47944	thaumatin, putative, expressed	#N/A
	LOC_Os11g47950	cyclin, putative, expressed	#N/A
	LOC_Os11g47960	expressed protein	#N/A
	LOC_Os11g47970	AAA-type ATPase family protein, putative, expressed	#N/A
	LOC_Os11g47980	expressed protein	#N/A
	LOC_Os11g47990	expressed protein	#N/A
	LOC_Os11g48000	ZOS11-11 - C2H2 zinc finger protein, expressed	#N/A
	LOC_Os11g48010	expressed protein	#N/A
	LOC_Os11g48020	fatty acid hydroxylase, putative, expressed	#N/A
