# Supplementary material for: Genome-Wide Association Study of QTLs Conferring Resistance to Bacterial Leaf Streak in Rice
Source: Plants (Basel). 2021 Sep 28;10(10):2039. doi: 10.3390/plants10102039 (PMC8541590; doi:10.3390/plants10102039)
Supplement: Supplementary file 1 [file plants-10-02039-s001.zip › Supplementary Table S3.xlsx]

## Sheet: Population
Table S3 Rice accessions trialed in two seasons.
No. in 3K genome project	Accession name	Original country	subpopulations	Season
CX108	Ziri	India	admix	1+2
CX210	Qb_604	China	admix	1+2
CX29	Milyang23	North Korea	admix	1+2
CX316	MR39	China	admix	1+2
CX395	YSBR1	China	admix	1+2
CX46	Pusa(Basmati 1)	India	admix	1+2
IRIS_313-10295	PDR 34-2-1-2	Pakistan	admix	1+2
IRIS_313-10585	UKON-NISHIKI	Japan	admix	2
IRIS_313-11035	ZIRA SHAHI	Pakistan	admix	2
IRIS_313-11243	RATNAGIRI 45-2	India	admix	1+2
IRIS_313-11290	ARC 6579	India	admix	1+2
IRIS_313-8172	FIDJI	Philippines	admix	1+2
IRIS_313-8184	FRAGRANCE	Italy	admix	1+2
IRIS_313-9778	GENIT	Argentina	admix	1+2
CX368	N22	India	cA(Aus)	1+2
CX63	Jhona 349	India	cA(Aus)	1+2
IRIS_313-10380	IR 73690-7-2-1-1-3-2-2-1	Philippines	cA(Aus)	1+2
IRIS_313-10534	D 204-1	India	cA(Aus)	1
IRIS_313-10598	DD126	Bangladesh	cA(Aus)	2
IRIS_313-10603	UCP122	Bangladesh	cA(Aus)	1+2
IRIS_313-10608	T 21	India	cA(Aus)	1+2
IRIS_313-10623	SIDALI	Nepal	cA(Aus)	2
IRIS_313-10736	RERM BILASH	Nepal	cA(Aus)	2
IRIS_313-10737	GHAIYA	Nepal	cA(Aus)	1+2
IRIS_313-10849	ARC 7001	India	cA(Aus)	1
IRIS_313-10925	KAMULI	Nepal	cA(Aus)	1+2
IRIS_313-10930	PANKHIRAJ	Bangladesh	cA(Aus)	2
IRIS_313-10969	India DULAR(NO. ORDEM 7)	Brazil	cA(Aus)	1+2
IRIS_313-11014	CHAKILA	Bangladesh	cA(Aus)	1+2
IRIS_313-11015	HANPA	Bangladesh	cA(Aus)	2
IRIS_313-11016	KACHILON	Bangladesh	cA(Aus)	1+2
IRIS_313-11020	BAMLA SUFFAID 320	Pakistan	cA(Aus)	1
IRIS_313-11024	BEGMI 135	Pakistan	cA(Aus)	1+2
IRIS_313-11028	MOTIA	Pakistan	cA(Aus)	1
IRIS_313-11047	AUS 84	Bangladesh	cA(Aus)	1+2
IRIS_313-11048	AUS 171	Bangladesh	cA(Aus)	2
IRIS_313-11049	AUS 219	Bangladesh	cA(Aus)	1
IRIS_313-11050	AUS 233	Bangladesh	cA(Aus)	2
IRIS_313-11170	LAL TAURA	India	cA(Aus)	1+2
IRIS_313-11171	M 142	India	cA(Aus)	2
IRIS_313-11174	SLO 19	India	cA(Aus)	2
IRIS_313-11175	SONA AUS	India	cA(Aus)	1+2
IRIS_313-11213	NARIKEL BADI	Bangladesh	cA(Aus)	2
IRIS_313-11232	R 146	India	cA(Aus)	1+2
IRIS_313-11291	ARC 7425	India	cA(Aus)	1+2
IRIS_313-11324	KALABOKRI	Bangladesh	cA(Aus)	1+2
IRIS_313-11348	AUS PADDY(RED)	India	cA(Aus)	2
IRIS_313-11371	SATHI	India	cA(Aus)	1+2
IRIS_313-11374	W 398	India	cA(Aus)	2
IRIS_313-11452	LOCAL BHAT	India	cA(Aus)	1+2
IRIS_313-11456	KOLAMBA	India	cA(Aus)	1+2
IRIS_313-11462	SALSI	India	cA(Aus)	2
IRIS_313-11477	KANPURI	India	cA(Aus)	1+2
IRIS_313-11595	AMAKOYALI	India	cA(Aus)	1+2
IRIS_313-11602	MALCHI	India	cA(Aus)	1+2
IRIS_313-11619	UPRH166	India	cA(Aus)	1+2
IRIS_313-11636	NCS271 A	India	cA(Aus)	1+2
IRIS_313-11712	GORA DHAN 2	India	cA(Aus)	1
IRIS_313-11737	CHUNDI	India	cA(Aus)	1+2
IRIS_313-11809	MHARAKA	Kenya	cA(Aus)	1+2
IRIS_313-11982	PORASHI	Bangladesh	cA(Aus)	1+2
IRIS_313-8073	DAWN CI 9534	United States	cA(Aus)	1
IRIS_313-8252	JAGLI BORO	Bangladesh	cA(Aus)	2
IRIS_313-8283	KOYRA	Bangladesh	cA(Aus)	1+2
IRIS_313-8342	KURULU WEE(WHITE)	Srilanka	cA(Aus)	1+2
IRIS_313-8390	SUFAID 246	Pakistan	cA(Aus)	2
IRIS_313-8554	ARC 11959	India	cA(Aus)	1+2
IRIS_313-8641	AUS 439	Bangladesh	cA(Aus)	2
IRIS_313-8655	TAK	Pakistan	cA(Aus)	1+2
IRIS_313-8721	HOLOI BASH(SOLOI BASH)	Bangladesh	cA(Aus)	1
IRIS_313-8771	SIMUL KHURI	India	cA(Aus)	1+2
IRIS_313-8789	LALSAITA	Bangladesh	cA(Aus)	1+2
IRIS_313-8864	NOROI	Bangladesh	cA(Aus)	1+2
IRIS_313-8963	BATHURI	Bangladesh	cA(Aus)	1+2
IRIS_313-9137	ARC 10100	India	cA(Aus)	2
IRIS_313-9449	JAMBALI	Pakistan	cA(Aus)	1+2
IRIS_313-9626	KALIA	Bangladesh	cA(Aus)	1+2
IRIS_313-9641	BEGUM	India	cA(Aus)	1+2
IRIS_313-9661	LENJA MURALI	Bangladesh	cA(Aus)	2
CX149	Karnal Local	India	cB(Bas)	1+2
CX72	Basmati 385	Pakistan	cB(Bas)	1+2
IRIS_313-11698	TAIPEI 167	China	cB(Bas)	1
CX11	GUMEI 2	China	GJ-adm	1+2
CX277	02428-IL	China	GJ-adm	2
CX307	HP121	China	GJ-adm	1+2
CX32	Manauthukha	Myanmar	GJ-adm	2
CX353	CAU1	China	GJ-adm	1+2
CX354	CAU2	China	GJ-adm	1+2
IRIS_313-10453	LU TAO 2	China	GJ-adm	1+2
IRIS_313-11156	Uknown	India	GJ-adm	1+2
IRIS_313-8023	RIZZOTTO 51-1	Italy	GJ-adm	1+2
IRIS_313-8027	ANSEATICO	Italy	GJ-adm	2
IRIS_313-8029	GRITNA	Italy	GJ-adm	1+2
IRIS_313-8031	RUBINO	Italy	GJ-adm	1+2
IRIS_313-8037	DORELLA	Italy	GJ-adm	1+2
IRIS_313-8053	RUBIDIO	Italy	GJ-adm	1+2
IRIS_313-8115	FAMILIA 181	Portugal	GJ-adm	1+2
IRIS_313-8124	OTA	Portugal	GJ-adm	2
IRIS_313-8137	SAGRES	Portugal	GJ-adm	1+2
IRIS_313-8143	SLAVA	Bulgaria	GJ-adm	2
IRIS_313-8154	GIGANTE VERCELLI	Italy	GJ-adm	1+2
IRIS_313-8155	KULON	Russia	GJ-adm	1+2
IRIS_313-8158	CT 23	Colombia	GJ-adm	2
IRIS_313-8167	DELTA	France	GJ-adm	1+2
IRIS_313-8170	MEJANES 2	France	GJ-adm	1+2
IRIS_313-8177	AUGUSTO	Italy	GJ-adm	1+2
IRIS_313-8195	LUXOR	Italy	GJ-adm	1+2
IRIS_313-8214	MELAS	Greece	GJ-adm	1+2
IRIS_313-8669	CALROSE 76	United States	GJ-adm	1+2
IRIS_313-9523	RIKUTO KEMOCHI	Japan	GJ-adm	1+2
IRIS_313-10056	HOKURIKU 52	Japan	GJ-sbtrp	1+2
IRIS_313-12227	Set	Laos	GJ-sbtrp	1+2
CX116	WUDADAOZHONG	North Korea	GJ-tmp	1+2
CX16	Yuan jing 7	China	GJ-tmp	1+2
CX211	M3122	China	GJ-tmp	1+2
CX213	SHENNONG 89366	China	GJ-tmp	1+2
CX251	XUDAO 4	China	GJ-tmp	1+2
CX306	MENGGUDAO	China	GJ-tmp	1+2
CX315	ZIDAO	North Korea	GJ-tmp	1+2
CX317	MR19	China	GJ-tmp	1+2
CX329	JINGCHUANG 1	China	GJ-tmp	1+2
CX330	YUEGUANG	Japan	GJ-tmp	1+2
CX344	GUXI 41	China	GJ-tmp	1+2
CX345	YUNJING 23	China	GJ-tmp	2
CX350	WUYUJING 20	China	GJ-tmp	1+2
CX351	053A-3	China	GJ-tmp	1+2
CX356	YANDAO 8	China	GJ-tmp	1
CX383	HONGZA	China	GJ-tmp	1+2
CX384	FENGZA	China	GJ-tmp	1+2
CX389	JINGYUAN 85	China	GJ-tmp	1+2
CX391	YJ30	China	GJ-tmp	1+2
CX396	GUANGDONG 194	Japan	GJ-tmp	1+2
CX47	DIANJING	China	GJ-tmp	1+2
CX534	TONGZHAN 1	China	GJ-tmp	1
CX56	YUNGUANG 8	China	GJ-tmp	2
CX58	Giza159	Egypt	GJ-tmp	1+2
CX78	M401	United States	GJ-tmp	1+2
IRIS_313-10057	CHUGOKU 68 HEN	Japan	GJ-tmp	1+2
IRIS_313-10083	BETIS	Spain	GJ-tmp	1+2
IRIS_313-10093	CHEONJUDO	South Korea	GJ-tmp	1+2
IRIS_313-10097	MAEKJO	South Korea	GJ-tmp	1+2
IRIS_313-10373	IR 68333-R-R-B-19	Philippines	GJ-tmp	1+2
IRIS_313-10379	IR 73688-57-2	Philippines	GJ-tmp	1+2
IRIS_313-10469	KINUGASAWASE	Japan	GJ-tmp	1+2
IRIS_313-10563	SHA-TIAO-TSAO	Unknown	GJ-tmp	1
IRIS_313-10567	AIKAWA 44	Japan	GJ-tmp	1+2
IRIS_313-10568	OITA-MII 120	Japan	GJ-tmp	1
IRIS_313-10570	CHUSEI HONEN	Japan	GJ-tmp	1+2
IRIS_313-10618	CHINES	Unknown	GJ-tmp	1+2
IRIS_313-10631	SHINCHIKU-IKU 97	China	GJ-tmp	1+2
IRIS_313-10642	SACHIKAZE	Japan	GJ-tmp	1+2
IRIS_313-10677	DEWAMINORI	Japan	GJ-tmp	1+2
IRIS_313-11153	CT45	India	GJ-tmp	1+2
IRIS_313-11571	BAI MANG AI ZHONG	China	GJ-tmp	1
IRIS_313-11655	SI WAN 14	China	GJ-tmp	1+2
IRIS_313-11689	DECHANGBYEO	South Korea	GJ-tmp	1+2
IRIS_313-11725	ZUIHOU	Japan	GJ-tmp	1+2
IRIS_313-11875	CHUBU 17	Japan	GJ-tmp	1+2
IRIS_313-12054	HUA 24	China	GJ-tmp	1+2
IRIS_313-12217	WEONJU 8	South Korea	GJ-tmp	2
IRIS_313-8024	RIBE 253	Italy	GJ-tmp	1
IRIS_313-8032	PIEMONTE	Italy	GJ-tmp	2
IRIS_313-8039	LOTO	Italy	GJ-tmp	1+2
IRIS_313-8052	SMERALDO	Italy	GJ-tmp	1
IRIS_313-8090	MARENY	Spain	GJ-tmp	1
IRIS_313-8096	SR 113	Spain	GJ-tmp	1+2
IRIS_313-8099	FLIPPER	Italy	GJ-tmp	1+2
IRIS_313-8105	THAIPERLA	United States	GJ-tmp	1+2
IRIS_313-8109	CAMPINO	Portugal	GJ-tmp	2
IRIS_313-8111	CARRICO	Portugal	GJ-tmp	1
IRIS_313-8113	ESCARLATE	Portugal	GJ-tmp	1+2
IRIS_313-8114	FAISCA	Portugal	GJ-tmp	1+2
IRIS_313-8118	IBO 400	Portugal	GJ-tmp	1+2
IRIS_313-8125	PLOVDIV 22	Bulgaria	GJ-tmp	1+2
IRIS_313-8126	PLOVDIV 24	Bulgaria	GJ-tmp	1
IRIS_313-8127	POLIZESTI 28	Bulgaria	GJ-tmp	1+2
IRIS_313-8134	S 102-2	Portugal	GJ-tmp	1
IRIS_313-8136	SAFARI	Portugal	GJ-tmp	2
IRIS_313-8138	SALOIO	Portugal	GJ-tmp	2
IRIS_313-8141	SELN 244 A6-20	Australia	GJ-tmp	1+2
IRIS_313-8145	SUPER	Portugal	GJ-tmp	1+2
IRIS_313-8149	TOPAZIO	Portugal	GJ-tmp	1+2
IRIS_313-8160	CT 58	Colombia	GJ-tmp	2
IRIS_313-8165	CIGALON	France	GJ-tmp	1+2
IRIS_313-8208	LUSITO IRRADIADO 859-85-2	Portugal	GJ-tmp	1+2
IRIS_313-8216	ROXANI	Greece	GJ-tmp	1+2
IRIS_313-8218	SAKHA 103	Egypt	GJ-tmp	1+2
IRIS_313-8399	24869	FRANCE	GJ-tmp	1+2
IRIS_313-8444	M 203	United States	GJ-tmp	1+2
IRIS_313-8502	M 102	United States	GJ-tmp	2
IRIS_313-8665	M 7	United States	GJ-tmp	1+2
IRIS_313-8856	S 201	United States	GJ-tmp	1+2
IRIS_313-9002	KOTOBUKI MOCHI	Japan	GJ-tmp	1+2
IRIS_313-9140	81 A 32	China	GJ-tmp	1+2
IRIS_313-9379	HWANGJO	South Korea	GJ-tmp	1
IRIS_313-9410	CA2914A(SEL2400)/CALO	United States	GJ-tmp	2
IRIS_313-9438	7507-137	Japan	GJ-tmp	1+2
IRIS_313-9463	CI 1600	United States	GJ-tmp	2
IRIS_313-9468	NONG KE	China	GJ-tmp	1
IRIS_313-9703	ChinaAN 8	China	GJ-tmp	1+2
IRIS_313-9782	BENLLOK	Peru	GJ-tmp	1
IRIS_313-9880	SZEGEDI SZAKALLAS 28	Hungary	GJ-tmp	1+2
IRIS_313-9891	YONG AN HUK	South Korea	GJ-tmp	1+2
IRIS_313-9937	ROCCA	Italy	GJ-tmp	1+2
IRIS_313-9964	WIR1951	Georgia	GJ-tmp	1
IRIS_313-9974	HEUKSANJO	South Korea	GJ-tmp	1+2
CX214	BAXINUODAO	Brazil	GJ-trp	1+2
CX243	IR47686-6-2-1-1	Philippines	GJ-trp	1+2
CX248	KinandangPatong	Philippines	GJ-trp	1+2
CX269	IAC165	Brazil	GJ-trp	1+2
CX285	NONGLINGNUO	China	GJ-trp	1+2
CX352	BD007	China	GJ-trp	1+2
CX355	YUNLU 102	China	GJ-trp	1+2
CX359	YUNLU 103	China	GJ-trp	1+2
CX367	HAOGELAO	China	GJ-trp	1+2
CX371	NERICA 1	Africa	GJ-trp	1+2
CX373	NERICA 8	Africa	GJ-trp	1+2
CX374	NERICA 9	Africa	GJ-trp	1
CX77	Lemont	United States	GJ-trp	1+2
IRIS_313-10065	JAERAERYUKDO	South Korea	GJ-trp	1
IRIS_313-10067	JEONBUKGUNGWEONNA	South Korea	GJ-trp	1+2
IRIS_313-10071	CHIYODA WASE	Japan	GJ-trp	1+2
IRIS_313-10074	RIKU AIKOKU	Japan	GJ-trp	1+2
IRIS_313-10078	YOSHINO MOCHI	Japan	GJ-trp	1+2
IRIS_313-10082	KYUUSHUU	Japan	GJ-trp	1+2
IRIS_313-11428	MARANHAO BRANCO	Brazil	GJ-trp	2
IRIS_313-11429	MIUDO ROXO	Brazil	GJ-trp	1+2
IRIS_313-11441	NALA	Philippines	GJ-trp	2
IRIS_313-11479	VANKALI	India	GJ-trp	1+2
IRIS_313-12271	BATIBATIKAN	Philippines	GJ-trp	1+2
IRIS_313-15907	INIA TACUARI	Uruguay	GJ-trp	1+2
IRIS_313-15910	CYPRESS	United States	GJ-trp	1+2
IRIS_313-7866	CNA-7\BO\1\1>33-13-6-1	Colombia	GJ-trp	1+2
IRIS_313-7868	CT13582-15-5-M	Colombia	GJ-trp	1+2
IRIS_313-7902	IR 63380-16	Philippines	GJ-trp	1+2
IRIS_313-7907	IR 68704-145-1-1-B	Philippines	GJ-trp	1
IRIS_313-7912	IRAT 104	Ivory Coast	GJ-trp	1+2
IRIS_313-7924	IRAT 335	Bolivia	GJ-trp	1+2
IRIS_313-8003	IR 47686-09-01-B-1	Philippines	GJ-trp	1+2
IRIS_313-8058	91 UPLA	Argentina	GJ-trp	1+2
IRIS_313-8060	77 UPLA	Argentina	GJ-trp	1+2
IRIS_313-8061	75 UPLA	Argentina	GJ-trp	1+2
IRIS_313-8062	80 UPLA	Argentina	GJ-trp	1+2
IRIS_313-8063	104 UPLA	Argentina	GJ-trp	2
IRIS_313-8064	32 UPLA	Argentina	GJ-trp	1+2
IRIS_313-8065	SAMBA	Italy	GJ-trp	1
IRIS_313-8074	GOOLARAH	Australia	GJ-trp	1+2
IRIS_313-8076	PELDE	Australia	GJ-trp	1+2
IRIS_313-8102	BLUE BONNET	United States	GJ-trp	1+2
IRIS_313-8180	DELLMONT	United States	GJ-trp	1+2
IRIS_313-8185	GLADIO	Italy	GJ-trp	1
IRIS_313-8186	JACINTO	United States	GJ-trp	1+2
IRIS_313-8192	L 205	United States	GJ-trp	1+2
IRIS_313-8193	LACASSINE	United States	GJ-trp	1+2
IRIS_313-8202	REXMONT	United States	GJ-trp	1
IRIS_313-8209	ALEXANDROS	Greece	GJ-trp	1+2
IRIS_313-8400	RIKUTO NORIN MOCHI 20	Japan	GJ-trp	1
IRIS_313-8434	TEBONNET	United States	GJ-trp	1+2
IRIS_313-9491	BLUE BELLE	United States	GJ-trp	1+2
CX101	Hei Mi Chan	China	XI-1A	1+2
CX131	ZALE	Myanmar	XI-1A	1+2
CX133	ZHENSHAN 97	China	XI-1A	1+2
CX162	TN1	China	XI-1A	1+2
CX18	ZAOXIAN 14	China	XI-1A	1+2
CX270	TAICHUNGNATUVE1	China	XI-1A	1+2
CX61	Bhavani	India	XI-1A	1+2
CX88	HUANGYANGZHAN	China	XI-1A	1+2
IRIS_313-10211	BAI HE	China	XI-1A	1+2
IRIS_313-10484	PILIT (7480) SELN (CI 12007)	Philippines	XI-1A	1+2
IRIS_313-10504	HSIEH-DAU	China	XI-1A	1+2
IRIS_313-10932	China 1039 MUTANT(DWARF)	China	XI-1A	1+2
IRIS_313-11152	AC74	India	XI-1A	1+2
IRIS_313-11433	MR136-1	India	XI-1A	1+2
IRIS_313-11622	JUAN YE LAI	China	XI-1A	1+2
IRIS_313-11624	ANADI WHITE	Nepal	XI-1A	1+2
IRIS_313-11667	LUO AI ZAO 3	China	XI-1A	1+2
IRIS_313-11668	RONG DAO 4	China	XI-1A	1+2
IRIS_313-11727	HONG YANG ZAO 3	China	XI-1A	1+2
IRIS_313-11732	QING ZAO 3	China	XI-1A	1+2
IRIS_313-11733	SHUANG BAI AI 2	China	XI-1A	2
IRIS_313-11734	SI CHAO 1	China	XI-1A	1+2
IRIS_313-11745	AN FU ZHAN	China	XI-1A	1+2
IRIS_313-11746	E 2070	China	XI-1A	1
IRIS_313-11752	M 6034-1	China	XI-1A	1
IRIS_313-11753	XIANG CHANG ZAO	China	XI-1A	1+2
IRIS_313-11795	DA GU AI 7	China	XI-1A	1+2
IRIS_313-11797	E ZI 32	China	XI-1A	1+2
IRIS_313-11799	E ZI 110	China	XI-1A	1
IRIS_313-11806	78 XUAN WU	China	XI-1A	1
IRIS_313-11865	HUO QING	China	XI-1A	1+2
IRIS_313-11866	JIANG ER ZAO	China	XI-1A	1+2
IRIS_313-11868	LIU LI YOU	China	XI-1A	1+2
IRIS_313-11871	SAN ZHAO QI	China	XI-1A	1+2
IRIS_313-11884	TIAN DAO DAO	China	XI-1A	1+2
IRIS_313-11951	MIAO ZHAN	China	XI-1A	1
IRIS_313-11965	GUANG XUAN LIU HAO	China	XI-1A	1+2
IRIS_313-11968	ZHAO DAN AI	China	XI-1A	1+2
IRIS_313-11980	HSINCHU AI CHIO CHIENG	China	XI-1A	1+2
IRIS_313-11986	LIANG GUANG	China	XI-1A	1+2
IRIS_313-12273	AIJIAONANTE	China	XI-1A	1+2
IRIS_313-8433	CHANG LE SAN SHU ZAO	China	XI-1A	1+2
IRIS_313-8435	UPRH233	India	XI-1A	1
IRIS_313-8859	E ZI 96	China	XI-1A	1+2
IRIS_313-8940	FU ZAO XIAN	China	XI-1A	1+2
IRIS_313-9065	PAI-CHUEH-CHIU-LIU	China	XI-1A	1+2
IRIS_313-9111	XIA-ZHI-BAI	China	XI-1A	1+2
IRIS_313-9204	CHI-SHENG-TAO	China	XI-1A	2
IRIS_313-9706	TAIPEI WOO-CO	China	XI-1A	1+2
IRIS_313-9708	TSAI-YUAN-CHON	China	XI-1A	1+2
IRIS_313-9727	NAN TE HAO	China	XI-1A	1+2
IRIS_313-9730	BA SHI ZAO	China	XI-1A	1+2
IRIS_313-9822	CRILLO LA FRIA	Venezuela	XI-1A	1
CX100	Palung 2	Nepal	XI-1B	2
CX121	Guang122	China	XI-1B	1+2
CX126	IRBB60	Philippines	XI-1B	1+2
CX134	IRBB7	Philippines	XI-1B	1
CX15	Y134	China	XI-1B	1+2
CX150	Chorofa	Philippines	XI-1B	1
CX206	IR2061-522-6-9	Philippines	XI-1B	1+2
CX225	IR77298-14-1-2	Philippines	XI-1B	1+2
CX226	IR06G113	Philippines	XI-1B	1+2
CX230	IR64-IL	China	XI-1B	1+2
CX237	B6136-3-TB-0-1-5	Philippines	XI-1B	1+2
CX238	BW311-9	Philippines	XI-1B	1+2
CX26	Amol3(Sana)	Iran	XI-1B	1+2
CX281	IR68897B	Philippines	XI-1B	1+2
CX30	MR185	Malaysia	XI-1B	2
CX305	ZH5	China	XI-1B	1+2
CX31	Hnankar	Myanmar	XI-1B	1+2
CX33	Shwe Thwe Yin Hyv	Myanmar	XI-1B	1+2
CX348	ZHONGHUA 1	China	XI-1B	1+2
CX357	PSBRC80	Philippines	XI-1B	1+2
CX358	PSBRC82	Philippines	XI-1B	1+2
CX360	Y075	Unknown	XI-1B	1+2
CX361	G341	Unknown	XI-1B	1+2
CX362	YZX1	Unknown	XI-1B	2
CX37	OM997	Vietnam	XI-1B	1+2
CX375	NERICA-L-1	Africa	XI-1B	1+2
CX376	NERICA-L-20	Africa	XI-1B	1+2
CX377	NERICA-L-27	Africa	XI-1B	1
CX378	HUHANG 15	China	XI-1B	1
CX379	Nionoka	Mali	XI-1B	1+2
CX381	Adny 11	Unknown	XI-1B	1
CX385	NPT-100	China	XI-1B	1+2
CX393	HUANGSIZHAN	China	XI-1B	1+2
CX394	MOLIZHANXUAN	China	XI-1B	1+2
CX399	Matatag2	Philippines	XI-1B	1+2
CX403	IR64a	Philippines	XI-1B	1+2
CX43	IR66897B	Philippines	XI-1B	1+2
CX44	IR58025B	Philippines	XI-1B	1+2
CX50	Ai Zi DAO	China	XI-1B	2
CX60	Basmati	India	XI-1B	1+2
CX76	BG304	Srilanka	XI-1B	1+2
CX79	Cs94	Vietnam	XI-1B	1+2
CX80	OM1706	Vietnam	XI-1B	1
CX82	X21	Vietnam	XI-1B	1+2
CX90	Chhomromg	Nepal	XI-1B	1+2
CX91	Govind	India	XI-1B	1+2
CX92	UPR 191-66	India	XI-1B	1+2
CX96	Ajaya	India	XI-1B	1+2
IRIS_313-10000	SUWEON 311	South Korea	XI-1B	1+2
IRIS_313-10001	C 662083	China	XI-1B	1+2
IRIS_313-10040	MILYANG 77	South Korea	XI-1B	1
IRIS_313-10046	CHAMA(DWARF)	Zambia	XI-1B	1+2
IRIS_313-10161	BR-IRGA-409	Brazil	XI-1B	1+2
IRIS_313-10234	PSBRC50	Philippines	XI-1B	1+2
IRIS_313-10293	ECIA 24-107-1	Cuba	XI-1B	1+2
IRIS_313-10333	B 6136-3-TB-0-1-5	Indonesia	XI-1B	1+2
IRIS_313-10392	IR 77390-1-6-4-19-1-B	Philippines	XI-1B	1+2
IRIS_313-10397	IRGA 318-11-6-9-2B	Colombia	XI-1B	2
IRIS_313-10401	IRGA 370-42-1-1F-C-1	Colombia	XI-1B	1
IRIS_313-10753	ZACATEPEC	United States	XI-1B	1+2
IRIS_313-11162	SABRAN	Indonesia	XI-1B	1+2
IRIS_313-11507	TV30	Vietnam	XI-1B	1+2
IRIS_313-11798	E ZI 100	China	XI-1B	1+2
IRIS_313-11887	IR 19058-107-1	Philippines	XI-1B	1+2
IRIS_313-11960	PORONG	Indonesia	XI-1B	2
IRIS_313-11978	IR 5657-33-2	Philippines	XI-1B	1+2
IRIS_313-12135	PeruBAK LUEY	Malaysia	XI-1B	1+2
IRIS_313-15896	FEDEARROZ 50	Colombia	XI-1B	1
IRIS_313-15901	IR 77298-14-1-2-10	Philippines	XI-1B	1+2
IRIS_313-7691	IR 28	Philippines	XI-1B	1+2
IRIS_313-7770	SAMBALA MALO	Mali	XI-1B	1
IRIS_313-7773	SEBERANG MR77	Mali	XI-1B	2
IRIS_313-7807	WAS 170-B-B-1-1	Senegal	XI-1B	1+2
IRIS_313-7808	WAS 173-B-B-6-2-2	Senegal	XI-1B	1
IRIS_313-7815	WAS 198-B-3-1-3	Senegal	XI-1B	1+2
IRIS_313-7816	WAS 199-B-1-2-1	Senegal	XI-1B	1
IRIS_313-7819	WAS 203-B-B-2-4-1	Senegal	XI-1B	1
IRIS_313-7820	WAS 206-B-B-2-2-1	Senegal	XI-1B	1+2
IRIS_313-7826	WAS_33-B-B-15-1-4-5	Senegal	XI-1B	1+2
IRIS_313-7832	WAS 63-22-5-9-10-1	Senegal	XI-1B	1+2
IRIS_313-8067	MEDUSA	Italy	XI-1B	1+2
IRIS_313-8161	CNA 4081	Brazil	XI-1B	1+2
IRIS_313-8392	IR 2003-P7-7-4-2	Philippines	XI-1B	1+2
IRIS_313-9482	E 2024	China	XI-1B	2
IRIS_313-9917	CHANDINA	Srilanka	XI-1B	1+2
IRIS_313-9922	IRI 339	South Korea	XI-1B	1+2
IRIS_313-9940	TIKAL 3	Guatemala	XI-1B	1+2
IRIS_313-9966	CICA 9	Colombia	XI-1B	1+2
CX155	Madhukar	India	XI-2	1+2
IRIS_313-10662	KAHATAWEE	Srilanka	XI-2	1+2
IRIS_313-11453	ZINYA KOLAMBA	India	XI-2	1+2
IRIS_313-11487	LALDIGHA	Bangladesh	XI-2	1
IRIS_313-11738	PAUNDRI	India	XI-2	1+2
IRIS_313-9262	JHODI BIRUN	Bangladesh	XI-2	1
IRIS_313-9970	RACE PeruMAL	Srilanka	XI-2	1+2
IRIS_313-10928	KHAO' SIM	Thailand	XI-3	1+2
IRIS_313-11431	C 166-135	Philippines	XI-3	1+2
IRIS_313-12080	KA GIL	Philippines	XI-3	1
IRIS_313-8903	BPI 76 NON-SENSITIVE(GREEN)	Philippines	XI-3	2
CX117	IR65600-27-1-2-2	Philippines	XI-adm	1+2
CX119	P59279	Unknown	XI-adm	1+2
CX122	Tai-Zhong-Xian 10	China	XI-adm	1+2
CX124	IR71466-75-3-B-1	Philippines	XI-adm	1+2
CX128	Gajale	Nepal	XI-adm	1+2
CX17	YUEXIANGZHAN	China	XI-adm	1+2
CX182	SLG1	Japan	XI-adm	1+2
CX20	ZIHUI 100	China	XI-adm	1+2
CX219	FL478	Philippines	XI-adm	1+2
CX228	Bala	India	XI-adm	1+2
CX231	IR52561-UBN-1-1-2	Philippines	XI-adm	1+2
CX234	IR62266-42-6-2	Philippines	XI-adm	1
CX236	Vandana	Unknown	XI-adm	1+2
CX24	TKM 9	India	XI-adm	1+2
CX267	IET1444	India	XI-adm	2
CX274	IR26	Philippines	XI-adm	1+2
CX278	IR68	Philippines	XI-adm	1+2
CX318	HEIHEAIHUI	China	XI-adm	1+2
CX319	MENGGUANDAMAGU	China	XI-adm	1+2
CX34	Bg 300	Srilanka	XI-adm	1+2
CX341	HUA 565	China	XI-adm	1+2
CX342	WANXIAN 763	China	XI-adm	1+2
CX346	SAGC－4	China	XI-adm	1+2
CX347	SAGC－7	China	XI-adm	1+2
CX349	KCD1	Unknown	XI-adm	1+2
CX35	Bg 94-1	Srilanka	XI-adm	1+2
CX363	YZX2	Unknown	XI-adm	1+2
CX366	GANWANXIAN 37	China	XI-adm	1+2
CX386	NPT-114	China	XI-adm	2
CX52	DIANTUN 502	China	XI-adm	1+2
CX53	JIANGXISIMIAO	China	XI-adm	1+2
CX54	LINGYITANGDAO	China	XI-adm	1+2
CX548	ZHONGJIAN 100	China	XI-adm	1
CX84	X23	Vietnam	XI-adm	1+2
CX85	C71	Vietnam	XI-adm	1+2
CX86	C70	Vietnam	XI-adm	1+2
CX89	M202	United States	XI-adm	1+2
IRIS_313-10148	CAUVERY	India	XI-adm	1+2
IRIS_313-10167	IR 56	Philippines	XI-adm	1+2
IRIS_313-10179	GUI HUA ZAO	China	XI-adm	1
IRIS_313-10226	TONG GU HONG	China	XI-adm	1+2
IRIS_313-10268	FONAIAP 2	Venezuela	XI-adm	1+2
IRIS_313-10300	CT 9506-18-7-1T-2	Colombia	XI-adm	1
IRIS_313-10301	IRGA 959-1-2-2F-4-1-4A-6-CA-6X	Brazil	XI-adm	1+2
IRIS_313-10314	INIAP 10	Ecuador	XI-adm	1+2
IRIS_313-10353	HP 3319-2WX-6-4-1-B	South Korea	XI-adm	1+2
IRIS_313-10366	IR 65483-111-5-9-2-11	Philippines	XI-adm	1+2
IRIS_313-10394	IR 80310-12-B-1-3-B	Philippines	XI-adm	1+2
IRIS_313-10403	IRGA 659-1-2-2-2	Colombia	XI-adm	1+2
IRIS_313-10404	K 479-2-3	India	XI-adm	2
IRIS_313-10412	RR 272-17-829	Indonesia	XI-adm	1+2
IRIS_313-10754	KH998	India	XI-adm	1+2
IRIS_313-10885	ARC 12559	India	XI-adm	1+2
IRIS_313-10966	HURANG ARISO LUTA	Brazil	XI-adm	1+2
IRIS_313-10996	BAKASI	Indonesia	XI-adm	1+2
IRIS_313-11197	K 17-9-1-1	India	XI-adm	2
IRIS_313-11239	B 737G-KN-23-1	Indonesia	XI-adm	1+2
IRIS_313-11240	CR157-392-4	India	XI-adm	2
IRIS_313-11355	CN44-40-7	India	XI-adm	2
IRIS_313-11493	AR 133	India	XI-adm	1+2
IRIS_313-11570	GENG 77-4	China	XI-adm	1+2
IRIS_313-11580	TAI ZHOU XIAN	China	XI-adm	1+2
IRIS_313-11639	NCS349	India	XI-adm	1+2
IRIS_313-11664	CUN GU NUO	China	XI-adm	1+2
IRIS_313-11666	LONG GE 33	China	XI-adm	1+2
IRIS_313-11722	KABERI	Bangladesh	XI-adm	2
IRIS_313-11729	MEI LIU ZAO 5	China	XI-adm	1+2
IRIS_313-11730	QING ER XIAO 2	China	XI-adm	1+2
IRIS_313-11731	QING TAI AI	China	XI-adm	1+2
IRIS_313-11747	E 4197	China	XI-adm	1
IRIS_313-11748	GAO JIAO YING GAN ZHAN	China	XI-adm	1+2
IRIS_313-11763	PJ110	Cameroon	XI-adm	1+2
IRIS_313-11801	FAN WU	China	XI-adm	1+2
IRIS_313-11937	KUNJUKUNJU	India	XI-adm	1+2
IRIS_313-11967	TANG DU GU	China	XI-adm	1+2
IRIS_313-12053	FACAGRO 406	Burundi	XI-adm	2
IRIS_313-12232	TE SAN AI 2	China	XI-adm	2
IRIS_313-12329	CHAO DO	Laos	XI-adm	2
IRIS_313-15906	IR 73571-3B-11-3-K2	Philippines	XI-adm	1+2
IRIS_313-7641	B 6144-MR-6-0-0	Indonesia	XI-adm	1
IRIS_313-7665	CT 6510-24-1-2	Colombia	XI-adm	1
IRIS_313-7668	DANAU LAUT TAWAR	Indonesia	XI-adm	1+2
IRIS_313-7684	IR 1561-228-3-3	Philippines	XI-adm	1+2
IRIS_313-7690	IR 2344-P1 PB-9-3-2B	Philippines	XI-adm	1+2
IRIS_313-7699	IR 57924-24	Philippines	XI-adm	1+2
IRIS_313-7797	UPL RI-7	Philippines	XI-adm	1+2
IRIS_313-7809	WAS 174-B-3-5	Senegal	XI-adm	1
IRIS_313-8069	ARIANA	Romania	XI-adm	1+2
IRIS_313-8212	GIZA 178	Egypt	XI-adm	1
IRIS_313-8215	MERLE	France	XI-adm	1+2
IRIS_313-8265	CO 39	India	XI-adm	2
IRIS_313-8412	FEI GAI 122	China	XI-adm	1+2
IRIS_313-8880	PAGAIYAHAN	China	XI-adm	1+2
IRIS_313-8914	E 2040	China	XI-adm	1+2
IRIS_313-9522	RPW9-4(SS1)	India	XI-adm	1+2
IRIS_313-9570	NX 3533	China	XI-adm	1+2
IRIS_313-9604	RPA5929(K 45)	India	XI-adm	1+2
IRIS_313-9841	SML AWINI	Suriname	XI-adm	1+2
IRIS_313-9953	BAMOA A75	Mexico	XI-adm	1+2
